# Supplementary material for: Nucleolar-based Dux repression is essential for embryonic two-cell stage exit
Source: Genes Dev. 2022 Mar 1;36(5-6):331–47. doi: 10.1101/gad.349172.121 (PMC8973846; doi:10.1101/gad.349172.121)
Supplement: Supplemental Material [file supp_gad.349172.121_SupplementalTableS1.xlsx]

## Sheet: Sheet1
	Bmh2h1	Bmh2h2	Bmh2h3	Bmh4h1	Bmh4h2	Bmh4h3	Bmh8h1	Bmh8h2	Bmh8h3	Ctl0h1	Ctl0h2	Ctl0h3	CX2h1	CX2h2	CX2h3	CX4h1	CX4h2	CX4h3	CX8h1	CX8h2	CX8h3
Xkr4	-4.97946	-3.42278	-3.02387	-3.74579	-3.37934	-3.98242	-3.20591	-3.5256	-5.38685	-4.22827	-6.5069	-3.10687	-3.22633	-4.05152	-3.69456	-2.95563	-2.85024	-3.0833	-1.49807	-3.24125	-2.18741
Rp1	-4.97946	-6.59271	-4.89834	-6.55315	-6.83877	-6.78978	-6.90635	-7.43249	-3.27138	-6.5502	-6.5069	-6.5663	-4.81129	-6.85887	-6.86449	-7.0431	-6.55068	-6.78374	-6.62736	-6.70069	-6.43534
Sox17	-0.0886896	0.121537	-0.143456	-0.0453522	-0.498925	-0.380389	0.406532	0.00213459	0.376912	0.244216	0.313279	-0.589021	-0.246503	-0.200663	-0.421542	-0.776309	-0.400929	-0.479956	0.630033	0.287998	0.134517
Mrpl15	7.71599	7.86371	7.73154	7.4244	7.18056	7.29843	6.514	6.44929	6.46398	7.98623	7.89844	7.73083	7.81358	7.49558	7.62405	7.08691	7.37571	7.1341	7.43494	7.3342	7.3056
Lypla1	7.02978	7.27235	7.17725	7.17531	6.84455	6.8634	6.55602	6.37697	6.64255	7.32756	7.33692	7.17885	7.15702	6.90506	6.9691	6.70918	7.05492	6.75893	7.20623	6.94643	7.05212
Tcea1	8.44291	8.65006	8.56284	8.49018	8.225	8.22027	7.68429	7.49663	7.65805	8.68113	8.68559	8.42047	8.49966	8.24667	8.35109	7.91441	8.26466	7.94689	8.22483	8.04462	8.10533
Rgs20	0.575128	0.505324	0.934546	0.241269	0.238041	0.0557104	0.758985	0.302216	0.266589	0.780717	0.338591	0.510514	0.659032	0.656826	-0.0700693	-0.600152	-0.28389	-0.593912	1.16055	1.24768	1.37844
Atp6v1h	5.74647	5.91385	5.80181	5.89626	5.66828	5.67859	5.89394	5.80516	5.9517	5.96968	5.96198	5.67538	5.88016	5.55555	5.71742	5.63176	5.82192	5.55583	6.2081	6.05983	6.20287
Oprk1	-1.92057	-1.94885	-1.62533	0.161099	0.03159	0.00463619	0.609349	0.129749	0.543884	-2.30227	-2.25897	-2.47884	-1.64136	-3.15843	-2.22063	0.233029	0.867176	0.249686	-0.217964	-0.0713299	-0.131558
Npbwr1	-6.56442	-4.27078	-6.48331	-6.55315	-2.31521	-2.88289	-3.44692	-2.67761	-4.16446	-4.96524	-4.18497	-6.5663	-3.5889	-6.85887	-3.69456	-2.39924	-2.85024	-2.53581	-3.45743	-3.89333	-6.43534
Rb1cc1	5.0097	5.3443	5.2745	5.4458	5.17769	4.96886	5.27449	4.739	5.27285	5.16619	5.12018	5.08071	5.13562	4.94969	4.84503	4.73785	5.17256	4.85062	5.2956	5.24585	5.29556
Fam150a	-4.97946	-5.00775	-6.48331	-2.46568	-4.51685	-5.20482	-6.90635	-7.43249	-4.64989	-6.5502	-4.18497	-4.98134	-6.39625	-6.85887	-5.27952	-7.0431	-3.38075	-3.97638	-5.04239	-4.37876	-4.11341
St18	-6.56442	-4.27078	-4.89834	-0.998558	-1.88458	-0.907137	-0.756604	-1.0231	-0.313604	-2.46274	-4.92194	-3.39638	-4.81129	-4.53695	-4.54256	-1.9987	-1.19312	-1.73934	-1.87247	-1.41528	-1.79148
Pcmtd1	5.578	5.81695	5.78319	5.09026	4.94135	4.87955	5.31312	4.88181	5.17125	5.97752	6.10712	5.84495	5.71912	5.48348	5.52542	4.84755	5.2699	4.95899	5.87075	5.58616	5.87158
Sntg1	-2.86398	-2.20039	-1.83945	-1.69517	-3.37934	-1.83558	-2.51403	-3.73205	-5.38685	-1.79531	-1.86304	-1.6121	-1.87269	-2.46656	-2.77702	-3.13621	-2.85024	-3.0833	-3.45743	-2.45276	-2.7349
Rrs1	6.91169	7.0322	6.99483	6.28822	6.16105	6.19695	6.28085	6.13677	6.31315	7.29382	7.26263	7.20982	7.13744	6.79072	6.82519	6.32008	6.63466	6.45183	7.0695	6.91667	6.93303
Adhfe1	0.0354898	0.0366483	-0.293481	-0.487058	-0.772686	-0.281985	-0.367192	-1.41013	-0.1774	-0.24642	0.287516	-0.0271423	-0.0564003	-0.144629	-0.388752	-0.567362	-0.321858	-0.244578	0.140829	-0.634597	0.222873
2610203C22Rik	-4.24249	-6.59271	-3.67595	-6.55315	-5.25381	-5.20482	-5.32139	-5.84753	-3.80189	-4.96524	-4.18497	-4.98134	-4.81129	-5.27391	-5.27952	-7.0431	-6.55068	-3.97638	-3.82	-3.89333	-4.11341
3110035E14Rik	-6.56442	-5.00775	-4.89834	-4.23122	-2.75131	-5.20482	-3.73643	-5.84753	-3.80189	-6.5502	-6.5069	-6.5663	-4.07432	-6.85887	-5.27952	-7.0431	-6.55068	-3.61381	-4.30543	-5.11572	-4.85038
Mybl1	5.31784	5.65611	5.51493	5.87913	5.67816	5.50971	5.15603	4.73273	5.36218	3.81065	3.70863	3.59986	5.40909	5.26039	5.26383	4.91146	5.31002	5.00865	4.67243	4.42924	4.68425
Vcpip1	5.28928	5.59681	5.46397	5.4758	5.20117	5.09019	5.59872	5.104	5.50771	5.61251	5.57492	5.34696	5.39613	5.17696	5.11172	5.07617	5.37451	5.26577	5.72276	5.48264	5.62839
1700034P13Rik	-1.92057	-1.63851	-1.43891	-1.79826	-1.48122	-1.29793	-1.29164	-1.54985	-1.47996	-2.30227	-1.64892	-1.52191	-2.14832	-2.46656	-1.43822	-2.0889	-1.19312	-1.92576	-1.2698	-1.34313	-0.943485
Sgk3	3.2795	3.50137	3.28322	2.7066	2.43502	2.42697	1.53244	1.06336	1.66843	3.71541	3.70377	3.49844	3.54186	3.30226	3.31169	2.09901	2.68534	2.46656	3.28404	3.18958	3.31453
Mcmdc2	3.18879	3.51451	3.40696	3.62552	3.54817	3.4522	3.4501	3.05233	3.52104	3.40545	3.28914	3.33003	3.32656	3.20587	2.88873	3.17244	3.54604	3.36982	3.47986	3.47299	3.61587
Snhg6	3.64137	3.70764	3.73949	3.25903	3.01141	3.10048	2.68049	2.58292	2.47733	4.27396	4.25714	4.01207	4.02476	3.64396	3.78746	3.17486	3.69844	3.19783	3.84127	3.46799	3.6561
Snord87	-0.731533	-1.23516	-1.1979	-3.09372	-1.79438	-2.88289	-1.77707	-1.94064	-2.32796	-0.667557	0.363465	0.253878	-0.56336	-0.66905	-0.560704	-1.31518	-0.668033	-1.22915	-0.398537	-0.510862	-0.326814
Tcf24	0.595448	1.11465	1.13875	0.45808	0.768556	0.694036	0.801008	0.40671	0.988186	1.10085	0.976916	1.14106	0.916633	0.656826	0.697757	0.391532	0.980705	0.510884	1.61582	1.15106	1.4534
Ppp1r42	-6.56442	-4.27078	-6.48331	-6.55315	-6.83877	-5.20482	-6.90635	-5.84753	-4.64989	-6.5502	-6.5069	-6.5663	-6.39625	-6.85887	-3.40505	-5.45813	-6.55068	-6.78374	-5.04239	-5.11572	-4.85038
Cops5	6.90433	7.02625	6.91691	6.90718	6.59311	6.67795	6.18393	6.11909	6.15053	7.11347	7.05092	6.84878	6.97838	6.69847	6.78937	6.48792	6.72908	6.48583	6.75108	6.70804	6.64997
Cspp1	5.27281	5.49442	5.37972	5.45843	5.25167	5.18857	5.04457	4.60265	5.01438	5.61502	5.63553	5.45711	5.40586	5.18723	5.10454	4.86642	5.30614	5.03205	5.17314	5.15223	5.10527
Arfgef1	5.43311	5.7295	5.6508	5.48474	5.22226	5.08097	5.72733	5.09962	5.62274	5.81476	5.85751	5.5964	5.62091	5.44747	5.39673	5.23854	5.66879	5.35422	6.08625	6.01592	6.03456
Cpa6	-6.56442	-6.59271	-6.48331	-6.55315	-6.83877	-6.78978	-4.099	-5.11057	-4.16446	-6.5502	-6.5069	-6.5663	-6.39625	-6.85887	-6.86449	-4.72117	-4.96571	-5.19877	-5.04239	-6.70069	-4.85038
Prex2	5.36447	5.46427	5.41416	5.54784	5.32582	5.28135	5.1281	5.11078	5.10132	5.62566	5.42125	5.34771	5.42353	5.20216	5.26061	5.06771	5.37599	4.99721	5.48931	5.49253	5.30402
A830018L16Rik	1.52833	1.99601	1.65112	1.57097	1.46956	1.31351	1.51571	1.0063	1.11033	2.20134	2.1761	1.84733	1.67521	1.8588	1.73914	1.37897	1.58375	1.08045	2.31222	1.8955	2.34274
Gm17644	5.83084	6.1794	6.05997	6.26763	6.14047	5.94514	6.63293	5.92024	6.84507	6.20197	6.23478	6.13566	5.82926	5.8912	5.7578	5.70656	6.09701	5.9571	6.03731	6.03084	5.85727
Sulf1	5.30941	5.68138	5.62881	5.14946	4.84202	4.65575	4.14825	3.66224	4.00761	5.6735	5.67208	5.50817	5.46212	5.32693	5.32132	4.44022	4.75709	4.6134	5.43705	5.38644	5.25247
Slco5a1	2.22021	2.73147	2.59084	2.01291	1.9393	1.67374	2.33444	1.8413	2.031	2.27952	2.22442	1.98445	2.22214	1.98975	1.79729	0.82109	1.07138	0.731963	2.96697	2.91586	3.07839
Prdm14	3.42284	3.74156	3.5181	1.47476	1.48765	1.49099	2.07949	1.57593	1.49986	4.72301	4.74162	4.62661	3.73946	3.8285	3.79283	2.18813	2.45775	2.2414	4.66093	4.60138	4.5974
Ncoa2	5.10756	5.42236	5.39206	5.6639	5.43764	5.2225	6.15923	5.70466	6.3878	5.43457	5.57358	5.39696	5.26241	5.19199	5.04578	5.05921	5.32776	5.24659	5.86274	5.77327	5.74426
Tram1	5.91561	6.1827	6.09341	5.85013	5.75298	5.60334	5.46624	5.20073	5.46359	6.25977	6.26232	5.98083	6.06906	5.91282	5.93378	5.55333	5.84887	5.5997	6.31754	6.15243	6.17868
Lactb2	5.36076	5.57941	5.48716	4.817	4.47354	4.5858	4.35045	3.81958	4.15811	5.90024	5.89265	5.66101	5.64507	5.38638	5.36523	4.79571	5.10441	4.83694	5.46705	5.44493	5.43078
Xkr9	-2.04086	-1.63851	-2.39584	-3.74579	-3.13834	-3.08934	-3.20591	-3.34503	-2.44825	-1.2648	-1.29745	-1.92244	-1.87269	-2.21502	-2.34092	-2.95563	-2.64379	-4.46181	-2.23504	-2.05683	-1.39094
Gm5523	7.46702	7.6285	7.52012	7.56523	7.32181	7.40043	7.14952	6.92403	7.13237	7.59772	7.6022	7.53296	7.57179	7.34486	7.32526	7.27622	7.43614	7.31355	7.4915	7.39644	7.52475
Eya1	1.37221	2.06193	1.48824	-0.0774134	0.474108	-0.189867	0.351037	-0.137873	0.590427	2.1398	2.24464	2.1376	1.87521	1.60465	1.46194	0.214292	0.0786804	0.335204	1.16055	0.861556	1.14209
Msc	3.42284	3.4087	3.28653	0.626762	0.645041	0.370092	0.21259	-0.0837655	-0.285315	3.41125	3.36501	3.36886	3.31628	3.12839	2.8954	0.691614	1.19752	1.01716	1.99835	1.82679	1.76923
Trpa1	0.853429	1.34393	1.16775	1.22164	0.70812	1.22703	1.54073	1.12593	1.53201	0.917405	0.960706	1.1548	0.987454	0.875835	0.484243	0.973712	1.33807	1.31955	1.70804	1.58008	1.40387
Kcnb2	-6.56442	-6.59271	-6.48331	-6.55315	-6.83877	-6.78978	-6.90635	-5.84753	-6.97182	-4.22827	-4.92194	-6.5663	-6.39625	-6.85887	-6.86449	-7.0431	-4.96571	-6.78374	-6.62736	-6.70069	-6.43534
Terf1	6.80858	7.0036	6.9137	6.19442	6.01746	5.98521	5.93462	5.71201	5.84537	7.28555	7.25476	7.023	6.86011	6.57092	6.71966	5.59285	5.98484	5.7474	6.72676	6.57005	6.6262
Sbspon	-0.587143	-0.710065	-0.868596	-1.26774	-1.34692	-2.03489	-1.62095	-2.78864	-1.54555	-0.441676	-1.37762	-1.14004	-0.614891	-1.24416	-0.981842	-2.79517	-2.02711	-2.26017	-0.323575	-1.08598	-0.762913
4930444P10Rik	-0.68178	-1.83782	-1.12575	-1.19559	-0.463735	-1.11735	-0.430618	-1.5996	-0.0769981	-0.995611	-2.41944	-1.14004	-0.904397	-2.00089	-2.22063	-1.31518	-0.528308	-0.806457	-1.2698	-1.49123	-0.245514
Rpl7	10.6202	10.7136	10.5898	10.6679	10.4471	10.5858	10.166	10.2004	10.1582	10.8097	10.7863	10.5231	10.6608	10.4084	10.4838	10.3124	10.5308	10.2921	10.5867	10.578	10.4934
Rdh10	2.85974	3.19029	3.14058	3.24937	2.83894	2.93644	2.93443	2.80232	3.10633	2.95561	2.82626	2.65529	3.1016	2.89434	2.74469	2.58808	2.769	2.26883	3.11916	2.86346	2.81021
Stau2	2.12557	2.33507	2.45038	2.10149	1.90606	1.89321	1.91063	1.54192	2.03661	2.50237	2.46177	2.28857	2.19994	2.07482	2.05139	2.45076	2.46334	2.35325	2.9707	2.95931	3.03023
Ube2w	4.02148	4.27843	3.96274	3.65509	3.41743	3.3814	3.54589	3.33321	3.51502	4.33168	4.37803	3.98925	3.98421	3.64197	3.9549	3.25267	3.57989	3.12165	4.33482	4.00926	4.12595
Tceb1	6.55889	6.7743	6.62375	6.61035	6.33225	6.46658	5.6012	5.57085	5.58445	6.73996	6.74591	6.43282	6.59403	6.30807	6.47662	6.00352	6.34585	5.97594	6.33319	6.10082	6.13665
D030040B21Rik	0.554518	0.75602	0.459208	0.435538	0.840705	0.523103	0.21259	0.288606	0.679236	0.368663	0.569916	0.328517	0.345217	0.77775	0.101299	0.269787	0.438008	0.111081	0.470677	0.265098	1.06451
Tmem70	4.85079	5.08104	4.95184	5.25783	4.99214	5.0647	5.28502	5.22906	5.39696	5.155	5.14191	4.89671	5.12388	4.7048	4.86811	4.86492	5.19205	4.86417	5.43368	5.30739	5.37
Ly96	-1.61023	-1.73473	-2.57642	-4.96818	-2.59085	-2.39746	-1.5488	-2.30321	-3.80189	-2.64331	-2.25897	-1.81141	-2.14832	-3.15843	-2.34092	-2.95563	-3.38075	-3.32431	-1.2698	-1.9458	-2.7349
Jph1	1.8909	2.40447	2.29477	1.32337	1.17803	1.09896	0.894549	0.595412	0.879933	2.20802	2.197	2.20519	2.18495	1.95811	1.83248	1.41223	1.52079	1.30902	1.99103	1.92502	1.97829
Gdap1	-3.10499	-2.34478	-2.39584	-0.825226	-1.05742	-1.36351	-1.07346	-2.30321	-1.54555	-2.02664	-2.60001	-2.31837	-4.07432	-3.15843	-2.61656	-2.28821	-1.42139	-1.92576	-2.92692	-2.45276	-3.62798
Pi15	0.615486	1.01462	0.571976	1.0091	0.854712	0.429389	0.655891	0.45625	1.19309	0.29529	0.151312	0.399483	0.398166	0.41725	0.0303326	0.305632	1.04178	0.435432	0.361329	0.287998	0.641477
Gm16070	1.87437	2.27457	2.07511	1.60167	1.76485	2.07131	1.74111	1.91845	2.02536	2.63715	2.36654	2.02241	1.89377	1.9192	1.76122	1.55309	1.93716	1.86372	2.15728	2.14166	1.873
Crispld1	0.673982	1.08677	0.900398	0.930669	0.628831	0.861272	0.38827	-0.334462	0.285572	1.02723	1.12973	1.09903	0.203663	0.217941	0.37392	0.269787	0.391838	0.111081	1.05212	0.648042	0.619944
Defb41	-6.56442	-6.59271	-6.48331	-6.55315	-6.83877	-5.20482	-6.90635	-7.43249	-6.97182	-3.74285	-6.5069	-6.5663	-6.39625	-5.27391	-6.86449	-7.0431	-4.22875	-6.78374	-6.62736	-6.70069	-6.43534
Tfap2d	-3.10499	-2.20039	-2.57642	-3.09372	-2.93188	-2.88289	-6.90635	-3.5256	-5.38685	-4.22827	-4.92194	-6.5663	-2.93682	-5.27391	-6.86449	-2.51953	-4.96571	-4.46181	-4.30543	-6.70069	-4.11341
Tfap2b	-2.04086	-1.30731	-2.39584	-0.938437	-1.70949	-1.29793	-3.20591	-3.5256	-2.72389	-1.90634	-3.33697	-3.75895	-3.22633	-2.46656	-2.22063	-2.39924	-6.55068	-3.61381	-2.92692	-3.24125	-2.34788
Pkhd1	-2.04086	-2.34478	-1.62533	-1.90929	-1.88458	-2.54185	-1.4145	-2.3881	-1.54555	-1.12394	-1.46251	-2.47884	-2.30879	-2.46656	-2.0065	-2.28821	-2.64379	-2.39142	-1.67316	-2.05683	-1.39094
Il17f	-0.949713	-1.54831	-0.417217	-0.670504	-0.73025	-1.74539	-1.48009	-1.3664	-1.35711	-1.12394	-0.778979	-1.6121	-0.841661	-1.90468	-2.22063	-1.68554	-1.42139	-2.13988	-1.4179	-1.08598	-0.504601
Mcm3	9.15307	9.37021	9.27192	9.12488	8.87313	8.9232	8.5427	8.36565	8.5321	9.32466	9.37749	9.12743	9.28688	9.04376	9.12555	8.70832	8.94177	8.78187	9.06458	8.99615	9.01281
6720483E21Rik	-4.24249	-6.59271	-3.67595	-4.23122	-3.37934	-3.61985	-1.62095	-2.30321	-1.47996	-3.74285	-3.69954	-4.98134	-6.39625	-5.27391	-5.27952	-4.23574	-3.09124	-4.46181	-3.45743	-3.00025	-2.97591
Paqr8	1.90725	2.06193	1.75987	1.97433	1.74994	1.70608	1.84519	1.36517	2.01403	2.63219	2.35419	2.21178	1.94805	1.76683	1.85319	1.5381	1.73009	1.78232	3.12251	2.95574	3.09799
Efhc1	0.203761	0.252782	0.284878	0.215037	-0.238862	-0.681255	1.23831	0.722324	1.22294	0.164045	0.612042	0.422384	0.783659	-0.117407	-0.264572	-0.124233	-0.0428816	0.111081	1.22439	1.13852	0.877544
Tram2	0.554518	0.984721	0.811315	0.389368	0.509953	0.0303993	0.8552	-0.0837655	0.359101	0.867652	1.3323	1.31022	0.763621	0.703368	1.01203	0.269787	0.687728	0.867315	1.49677	1.54249	1.21571
Tmem14a	1.7256	1.71563	1.57739	3.39083	3.15416	3.13355	3.91781	3.85925	4.0554	1.44415	1.54295	0.949399	1.41753	1.3843	1.14114	2.42655	2.60161	2.49471	2.89817	2.68086	2.68619
Gsta3	2.65232	2.86467	2.6639	2.86681	2.71389	2.77437	1.54073	1.5304	1.53201	2.89481	2.87464	2.5809	2.76614	2.38668	2.64529	2.17849	2.39477	1.96781	1.96883	2.09698	2.01999
Gm4956	-6.56442	-6.59271	-4.16138	-6.55315	-6.83877	-6.78978	-6.90635	-5.11057	-6.97182	-6.5502	-6.5069	-6.5663	-6.39625	-3.68895	-6.86449	-7.0431	-6.55068	-6.78374	-6.62736	-6.70069	-6.43534
Khdc1a	-3.10499	-6.59271	-4.89834	-6.55315	-4.03142	-5.20482	-6.90635	-7.43249	-3.80189	-4.96524	-4.18497	-4.98134	-4.81129	-5.27391	-5.27952	-3.87317	-4.96571	-5.19877	-4.30543	-4.37876	-4.11341
Khdc1c	-4.97946	-5.00775	-4.89834	-6.55315	-6.83877	-6.78978	-6.90635	-7.43249	-5.38685	-6.5502	-4.92194	-6.5663	-6.39625	-5.27391	-6.86449	-7.0431	-4.22875	-5.19877	-5.04239	-6.70069	-4.85038
Khdc1b	-3.75707	-6.59271	-6.48331	-6.55315	-6.83877	-3.98242	-6.90635	-7.43249	-6.97182	-3.74285	-4.92194	-4.24437	-4.81129	-6.85887	-5.27952	-7.0431	-4.96571	-5.19877	-6.62736	-3.53076	-6.43534
Kcnq5	-0.542055	-0.710065	-0.755386	-1.26774	-1.05742	-0.8125	1.15434	-0.0146411	1.14193	-0.57292	-0.624256	-1.14004	-0.465513	-1.13095	-1.7352	-0.503937	-0.528308	-0.408697	1.05212	0.815013	1.32621
Rims1	1.32432	1.62161	1.75031	1.90218	1.5406	1.56337	1.29822	0.670794	0.904701	1.63468	1.88971	1.69579	1.67521	1.55475	1.39761	1.84869	2.40643	2.17916	1.66266	1.60765	1.76923
4933415F23Rik	-6.56442	-6.59271	-6.48331	-6.55315	-6.83877	-6.78978	-6.90635	-5.84753	-5.38685	-6.5502	-6.5069	-4.24437	-6.39625	-6.85887	-6.86449	-7.0431	-3.74332	-6.78374	-6.62736	-6.70069	-3.62798
Ogfrl1	3.01866	3.40588	3.28653	3.88876	3.59481	3.54002	3.11185	2.63225	3.15101	3.77735	3.79345	3.59735	3.5594	3.29468	3.30419	3.70426	4.16786	3.81896	3.89914	3.66673	3.79228
B3gat2	-1.20687	0.0366483	-0.374782	0.161099	-0.463735	-0.0755342	-0.531312	-0.638078	-0.230349	-0.0744668	-0.52962	-0.589021	-0.78154	-0.415931	-0.597699	-0.384884	-0.0115174	-0.761369	-0.217964	-0.678319	-1.00907
Smap1	5.38212	5.5446	5.42095	5.37055	5.18948	5.26109	5.0336	4.80979	5.18458	5.53428	5.54465	5.34696	5.33804	5.19607	5.14639	5.03672	5.29285	5.12653	5.4538	5.33995	5.34151
Sdhaf4	3.71054	3.72357	3.55424	3.84453	3.60313	3.73672	3.54383	3.69486	3.51502	4.08733	3.9556	3.6468	3.81442	3.45514	3.71389	3.30674	3.63048	3.52801	4.00109	3.87769	3.85353
Fam135a	4.61859	4.94694	4.77585	4.74549	4.47127	4.4312	4.68096	4.13118	4.50138	4.90564	4.93137	4.82977	4.79666	4.61432	4.56544	4.39518	4.80082	4.61874	5.05958	4.94362	4.91836
Col9a1	-0.68178	-0.811349	-0.810881	-0.530779	-0.956132	-1.11735	-0.677532	-0.664309	-0.432657	-0.484111	-1.08063	-0.500212	-1.11085	-0.75035	-0.933748	-1.06582	-0.442152	-0.806457	-0.252316	-0.592162	-0.820629
Col19a1	-6.56442	-5.00775	-6.48331	-2.64626	-5.25381	-5.20482	-2.38279	-7.43249	-1.84253	-6.5502	-3.69954	-4.98134	-4.81129	-6.85887	-6.86449	-4.23574	-2.85024	-3.61381	-2.72046	-2.7938	-6.43534
Lmbrd1	3.79203	4.05205	3.91223	3.60799	3.43386	3.47818	3.87255	3.65431	3.84916	4.09456	4.1996	3.86728	3.89952	3.74568	3.79818	3.51053	3.60793	3.2837	4.10989	4.03148	4.23266
Adgrb3	-1.07257	-0.759818	-0.991453	1.79115	1.46956	1.47232	2.34868	2.58849	2.68461	-2.30227	-1.86304	-2.31837	-0.904397	-1.13095	-1.50693	1.41223	1.44368	1.17627	0.667265	1.00667	0.877544
Gm20172	-2.3165	-1.73473	-1.52911	-2.46568	-2.44646	-1.83558	-2.26249	-2.67761	-2.44825	-2.46274	-2.41944	-2.86586	-2.14832	-2.46656	-2.77702	-2.51953	-1.6927	-3.0833	-1.58296	-2.7938	-1.14994
4931408C20Rik	-4.97946	-3.42278	-6.48331	-6.55315	-6.83877	-5.20482	-4.58442	-7.43249	-6.97182	-3.09077	-2.25897	-3.75895	-2.93682	-3.68895	-6.86449	-4.72117	-6.55068	-6.78374	-6.62736	-5.11572	-4.11341
Phf3	7.81746	8.11987	8.05494	8.14821	8.07388	7.87916	7.80891	7.2593	7.78354	7.69528	7.73813	7.60933	7.97464	7.78459	7.69112	7.70756	8.12015	7.90172	7.8234	7.79623	7.76088
Ptp4a1	3.39992	3.53786	3.42809	3.95564	3.80237	3.67884	2.77137	2.9566	2.86581	2.43564	2.25132	2.09548	3.19059	3.04651	2.97629	2.79138	3.34868	2.95941	2.32975	2.20921	2.13072
4931428L18Rik	-2.17211	-2.89227	-3.02387	-4.23122	-2.59085	-5.20482	-3.73643	-5.11057	-2.88435	-3.09077	-3.69954	-2.47884	-2.69581	-3.39944	-3.69456	-3.13621	-3.09124	-4.46181	-2.37943	-3.53076	-3.62798
Lgsn	-6.56442	-4.27078	-6.48331	-4.96818	-5.25381	-6.78978	-6.90635	-3.73205	-6.97182	-2.84976	-4.18497	-4.98134	-6.39625	-5.27391	-6.86449	-7.0431	-4.96571	-3.61381	-6.62736	-3.89333	-4.11341
Gm4850	-6.56442	-6.59271	-3.67595	-4.96818	-4.51685	-3.98242	-3.73643	-3.5256	-4.64989	-4.96524	-6.5069	-4.98134	-4.07432	-5.27391	-5.27952	-7.0431	-6.55068	-5.19877	-2.53989	-4.37876	-1.91178
Khdrbs2	-4.97946	-6.59271	-4.89834	-6.55315	-3.13834	-4.46785	-2.99946	-3.34503	-2.5795	-4.22827	-3.33697	-4.24437	-4.81129	-4.53695	-4.54256	-4.23574	-4.22875	-4.46181	-5.04239	-2.7938	-3.26541
Gm9839	-3.75707	-2.50525	-2.78287	-3.09372	-3.37934	-3.98242	-6.90635	-4.62514	-6.97182	-3.74285	-2.60001	-3.75895	-2.93682	-3.39944	-3.40505	-5.45813	-4.22875	-3.61381	-3.16792	-2.45276	-4.11341
Gm5415	-1.43514	-1.94885	-1.62533	-2.16083	-4.03142	-2.39746	-2.65842	-3.34503	-2.11383	-1.79531	-2.11458	-1.92244	-1.1868	-2.95198	-2.1096	-3.58366	-3.38075	-2.69627	-2.72046	-4.37876	-2.34788
Prim2	5.60894	5.78043	5.68129	5.7063	5.3807	5.44234	5.41867	5.17229	5.32137	5.71688	5.73954	5.54712	5.73013	5.44633	5.43386	5.27629	5.57635	5.37393	6.05542	5.93254	5.92523
1700001G17Rik	-4.24249	-5.00775	-4.16138	-3.38322	-2.44646	-2.54185	-2.99946	-3.34503	-2.5795	-4.22827	-2.80646	-3.75895	-3.22633	-2.21502	-3.69456	-2.79517	-3.09124	-3.61381	-3.82	-3.24125	-3.26541
Rab23	6.21427	6.47724	6.44318	8.00581	7.74976	7.71	7.60076	7.39579	7.73203	5.59159	5.62592	5.50483	6.69237	6.45783	6.49787	7.27396	7.46011	7.28395	6.63958	6.58023	6.6082
Bag2	1.74392	1.93477	1.60945	1.98988	1.71965	2.00788	2.10767	2.06934	2.20061	1.93764	1.94843	1.63827	2.08353	1.70718	1.85319	1.81799	2.02297	1.86372	2.54507	2.55434	2.60632
Zfp451	6.20066	6.37506	6.28963	6.68092	6.37752	6.34352	6.49066	6.14694	6.46033	6.49505	6.48904	6.31271	6.35634	6.16817	6.20312	6.14286	6.44491	6.29858	6.63136	6.55537	6.52738
Gm15455	3.60174	3.80068	3.77526	3.33102	3.12845	3.06041	3.09506	2.82372	3.109	4.01871	3.94534	3.8505	3.86702	3.65978	3.45406	3.04038	3.47585	3.05389	4.00473	3.75567	3.9602
Bend6	-1.20687	-1.03812	-1.05704	-0.998558	-1.16635	-1.23519	-1.95215	-1.54985	-1.47996	-0.57292	-0.44081	-1.81141	-0.969986	-1.90468	-0.798396	-0.853271	-1.50628	-1.35747	-0.287505	-1.27442	-0.552695
Dst	6.32945	6.7115	6.68897	6.9513	6.88093	6.5854	7.49819	6.59947	7.39621	6.91166	7.0072	6.76139	6.57152	6.5738	6.38151	6.54971	7.07126	6.78101	7.33816	7.28524	7.36222
Ccdc115	5.6158	5.86031	5.70312	5.28172	4.99451	5.0647	5.1953	5.05157	5.05989	5.84077	5.68632	5.5432	5.55685	5.30446	5.44755	4.79493	5.13976	4.85153	5.59755	5.51636	5.52936
Imp4	7.04764	7.20465	7.08809	6.72167	6.40038	6.52154	6.11098	5.97039	6.07207	7.39735	7.31756	7.1336	7.17988	6.95761	7.00463	6.50271	6.72006	6.57533	7.01864	6.94351	6.94931
Ptpn18	1.57	1.95032	1.55561	2.0205	1.68086	1.9883	1.75543	1.77452	1.85791	1.46661	1.41791	1.32244	1.78863	1.35544	1.19621	1.67458	1.88812	1.63833	2.18963	1.92502	1.95268
Prss39	-1.80954	-5.00775	-2.78287	-0.825226	-1.22406	-1.06186	-0.60257	-0.443809	-0.313604	-4.96524	-4.92194	-3.75895	-2.93682	-2.95198	-2.77702	-1.42839	-0.769317	-0.593912	-1.67316	-1.27442	-1.30606
Cfc1	-0.374598	-0.217669	-0.333559	0.105065	-0.33098	-0.522993	-0.306438	0.0187175	-1.13893	0.244216	-0.063956	-0.683658	-1.11085	-1.36702	-0.560704	-0.356595	-0.0749428	-0.63399	-0.696618	-0.471868	-0.458059
Prss40	-6.56442	-4.27078	-4.16138	-2.16083	-4.03142	-2.39746	-2.99946	-3.04018	-2.44825	-6.5502	-6.5069	-4.98134	-6.39625	-2.95198	-5.27952	-3.34266	-4.22875	-2.69627	-3.45743	-1.9458	-2.7349
Amer3	-6.56442	-4.27078	-3.31338	-1.26774	-2.93188	-2.39746	-2.26249	-1.24267	-2.5795	-3.38028	-3.69954	-6.5663	-3.22633	-4.53695	-5.27952	-2.95563	-2.02711	-1.73934	-4.30543	-3.00025	-2.7349
AA619741	-6.56442	-4.27078	-3.67595	-3.74579	-4.51685	-3.98242	-3.44692	-4.62514	-5.38685	-6.5502	-6.5069	-6.5663	-6.39625	-5.27391	-6.86449	-4.72117	-6.55068	-6.78374	-5.04239	-6.70069	-3.26541
Arhgef4	3.3589	3.41992	3.53489	5.76681	5.50469	5.62886	6.1491	6.06548	6.42679	2.4069	2.64539	2.23136	3.72399	3.45741	3.36072	5.04999	5.2204	5.11977	4.38736	4.26293	4.43734
Fam168b	6.63203	6.87273	6.79674	6.89613	6.63987	6.55354	6.58061	6.20945	6.60266	6.74284	6.71695	6.62491	6.80817	6.62431	6.64541	6.325	6.67709	6.487	6.56725	6.4419	6.53926
Plekhb2	4.12295	4.41081	4.40924	5.13903	4.8181	4.89891	5.57772	5.40454	5.70436	4.35443	4.36424	4.15736	4.24128	4.09314	4.12207	4.58398	4.76504	4.55889	4.88785	4.63191	4.92056
Hs6st1	6.52088	6.77648	6.7116	6.10974	5.84751	5.81315	6.30478	5.88817	6.17236	6.74025	6.6877	6.6066	6.56357	6.30964	6.30497	5.95884	6.32872	6.06586	6.73198	6.59723	6.68149
Uggt1	7.09747	7.39943	7.30184	7.6463	7.41071	7.29743	7.47323	7.15147	7.55987	7.39789	7.37622	7.17126	7.2105	7.05673	7.12411	7.06404	7.3269	7.20059	7.51961	7.48906	7.45122
Mir6897	-6.56442	-6.59271	-6.48331	-6.55315	-4.51685	-5.20482	-5.32139	-7.43249	-6.97182	-6.5502	-6.5069	-6.5663	-6.39625	-6.85887	-5.27952	-7.0431	-6.55068	-6.78374	-6.62736	-6.70069	-4.85038
Neurl3	0.836456	0.969534	1.10915	1.90218	1.22192	1.20457	1.54898	1.06336	1.33652	0.833504	0.0322593	0.253878	0.637173	0.398514	0.682409	0.408115	1.04178	0.634116	1.29746	1.20018	1.53621
Arid5a	2.86812	3.18701	3.2395	3.48714	3.34238	3.30166	3.11185	2.95229	3.14583	2.63219	2.75754	2.50248	3.11748	2.79397	2.86853	3.19889	3.38449	3.10043	2.83821	2.70233	2.83379
Kansl3	5.86577	6.11055	5.98862	5.97457	5.78305	5.6857	5.46787	5.17599	5.4463	6.16598	6.15688	5.94767	6.14606	6.01898	6.00761	5.71658	6.00559	5.84174	5.96393	5.87367	5.90923
Fer1l5	1.32432	1.74268	1.80671	2.11574	1.80147	1.53665	2.07379	1.64165	2.19058	1.55309	1.81051	1.38207	1.63166	1.47652	1.39761	1.62579	1.79362	1.89222	1.8844	1.95395	2.21212
Lman2l	3.72213	3.96476	3.9792	4.2109	3.93684	4.06587	4.36919	4.24567	4.41674	4.22541	4.10873	4.1298	4.10459	3.79666	3.76214	3.99925	4.2607	4.07191	4.40538	4.37412	4.49761
Cnnm4	3.60425	3.80924	3.84425	4.58704	4.32299	4.23467	4.09012	3.79452	4.09629	3.56744	3.70863	3.50382	3.65224	3.42768	3.53959	3.96042	4.18488	3.99187	3.78521	3.56258	3.72074
Cnnm3	4.92291	5.14327	5.04173	6.04793	5.77432	5.80571	5.49319	5.24368	5.48941	5.08416	5.09162	4.9714	5.30376	5.1499	5.10382	5.61712	5.8611	5.67595	5.56586	5.40227	5.50534
Ankrd23	1.32432	1.76044	1.34324	2.51563	1.91277	2.102	2.22551	1.82253	2.2056	1.05713	0.992946	0.55264	1.60937	1.22327	1.07215	1.99308	1.88812	1.96781	1.77779	1.53293	1.86387
Ankrd39	2.58278	2.58969	2.69411	2.61928	2.44894	2.73965	2.44016	2.13926	2.51803	2.53991	2.90037	2.41954	2.63992	2.52267	2.63735	2.34707	2.83087	2.51776	2.98551	2.77302	2.80068
Sema4c	1.71635	1.78667	1.76936	2.02805	1.77225	1.67374	2.77137	2.61599	2.88772	2.06082	1.92355	2.21833	1.72787	1.71477	1.5826	1.88468	2.5181	2.05861	3.23528	3.06915	3.28747
Fam178b	2.57257	2.92496	2.91544	2.93268	2.72918	2.76673	2.51782	2.46081	2.1956	3.08098	3.04961	3.12544	3.07339	2.87414	2.85148	2.4387	2.88187	2.68183	3.1158	3.08885	3.23177
Cox5b	6.94745	7.0694	6.96494	7.13281	6.9357	7.03528	6.99461	6.95128	7.05618	7.123	6.9783	6.86402	7.02358	6.72315	6.75974	6.75406	6.95799	6.76977	7.2241	7.20159	7.17557
Actr1b	6.46607	6.72598	6.58261	6.56011	6.32503	6.2795	6.05564	5.92547	6.07922	6.80721	6.75093	6.59939	6.6927	6.4516	6.42884	6.26681	6.45196	6.29024	6.62368	6.55508	6.55068
4933424G06Rik	-2.65753	-5.00775	-4.89834	-3.74579	-4.03142	-5.20482	-4.58442	-3.97306	-5.38685	-6.5502	-3.69954	-3.39638	-3.5889	-5.27391	-6.86449	-4.23574	-2.64379	-3.97638	-3.82	-4.37876	-6.43534
Zap70	2.13948	2.40447	2.40848	3.9831	3.71101	3.83319	4.18839	4.17715	4.17093	1.82918	1.52101	1.4616	2.65632	2.46531	2.37153	3.76345	3.77688	3.76605	3.89719	3.47549	3.86043
Tmem131	7.70565	8.01734	7.89546	7.94077	7.7221	7.52402	7.90648	7.27729	7.92371	7.93896	7.98777	7.89537	7.87397	7.72074	7.54987	7.50446	7.8801	7.71804	7.98523	7.94221	7.86723
Cnga3	3.73822	3.97049	3.98938	6.94633	6.72383	6.69793	7.04247	6.89513	7.26607	2.66169	2.76223	2.78464	4.52782	4.27363	4.1874	6.31432	6.42928	6.37881	5.29114	5.23558	5.34643
Inpp4a	2.46072	2.70421	2.79049	3.44544	3.23135	3.06976	3.5865	3.23905	3.71206	2.85281	2.99494	2.69344	2.99821	2.64296	2.54278	3.47949	3.79695	3.42206	3.51603	3.2979	3.49688
Coa5	6.50888	6.78924	6.73056	7.02958	6.77075	6.66901	6.79961	6.56195	6.84347	6.7094	6.70787	6.54206	6.78132	6.49827	6.61416	6.69574	6.99803	6.83522	6.85986	6.68072	6.80709
Unc50	4.72732	4.9333	4.85041	5.10194	4.8647	4.80128	4.72346	4.57908	4.75398	4.94416	4.91253	4.58027	4.7592	4.57419	4.60871	4.64996	4.7673	4.74813	5.19003	4.92548	5.05501
Mgat4a	3.4426	3.59588	3.49826	4.0988	3.91026	3.82585	3.49773	2.95013	3.35124	3.64579	3.63903	3.43511	3.72658	3.48875	3.49636	3.653	3.98945	3.76026	3.53378	3.50266	3.50571
4930594C11Rik	-0.455899	-0.325922	-0.600663	-0.720257	-0.498925	-0.380389	-0.840262	-0.924699	-0.863291	-1.05835	-0.484532	-1.6121	-0.841661	-1.18645	-0.597699	-0.600152	-0.619939	-0.593912	-0.477608	-1.49123	-0.326814
2010300C02Rik	0.0937885	0.277656	0.258161	2.2829	1.73487	2.30033	2.85686	2.63494	2.9093	0.483223	0.0322593	-0.0585065	0.743301	0.52483	0.727972	2.03639	2.24699	2.05231	2.33554	2.05754	2.21212
Tsga10	-0.455899	-0.0849136	-0.333559	0.435538	0.238041	-0.0215954	0.577465	0.444023	0.679236	0.269979	0.363465	0.376213	-0.129464	0.0114904	0.0303326	0.0758453	0.344142	-0.0422697	0.470677	0.575438	0.859282
Lipt1	3.10977	3.38314	3.23608	2.68764	2.58959	2.61749	2.89939	2.76349	2.79471	3.47909	3.5113	3.17685	3.21293	2.93717	2.94126	2.79768	3.15496	2.93907	3.52873	3.48543	3.3378
Mitd1	4.32356	4.43865	4.25056	4.57807	4.21039	4.3194	4.17779	4.07679	4.13736	4.69595	4.53408	4.30021	4.52336	4.32166	4.36614	4.23361	4.53877	4.37928	4.68723	4.74795	4.73771
Mrpl30	5.98271	6.09357	6.02027	6.00408	5.75017	5.86553	5.38856	5.38509	5.4288	6.16683	6.21228	5.99092	6.04592	5.84308	5.84093	5.65017	5.86057	5.65791	5.82308	5.85222	5.79017
Lyg2	-4.97946	-4.27078	-4.89834	-4.96818	-5.25381	-3.33035	-5.32139	-7.43249	-5.38685	-6.5502	-6.5069	-6.5663	-6.39625	-5.27391	-6.86449	-4.72117	-6.55068	-6.78374	-6.62736	-6.70069	-6.43534
Lyg1	-4.97946	-6.59271	-6.48331	-6.55315	-6.83877	-6.78978	-6.90635	-7.43249	-6.97182	-6.5502	-6.5069	-4.98134	-6.39625	-6.85887	-5.27952	-5.45813	-6.55068	-6.78374	-4.30543	-6.70069	-6.43534
Txndc9	6.45082	6.64972	6.51722	6.38368	6.11778	6.18768	5.80209	5.80397	5.79285	6.66942	6.68709	6.33287	6.55849	6.24916	6.4573	5.98947	6.25889	6.03305	6.42877	6.36759	6.31809
Eif5b	8.4146	8.45463	8.42279	7.94364	8.28547	7.97328	7.60398	7.47745	7.6321	8.29612	8.4094	8.46389	8.57821	7.93833	7.86731	7.87162	8.26606	8.02276	8.33974	8.32112	8.27369
Rev1	5.46314	5.70277	5.63076	5.97409	5.74172	5.64927	5.95144	5.52624	6.00314	5.14023	5.20606	5.02007	5.91237	5.69883	5.67782	5.66275	6.01085	5.84448	5.83233	5.79192	5.79618
Aff3	2.63279	2.99037	2.72858	2.61928	2.26189	2.07131	3.15839	2.66422	3.18932	2.98702	2.92981	2.94347	2.77117	2.82587	2.39054	2.77229	2.82219	2.68183	3.67985	3.31194	3.72579
Lonrf2	-0.0566284	-0.149765	0.203194	-1.12688	-1.22406	-1.6605	-1.29164	-1.50176	-1.19046	-0.0744668	0.287516	0.201883	0.111544	0.12981	-0.325326	-1.9987	-1.19312	-1.29188	0.0308562	0.0407805	-0.0602991
Chst10	3.03735	3.06372	3.14423	3.02239	2.54709	2.59176	3.12845	2.88379	3.03521	3.63095	3.58454	3.37475	3.60797	3.11697	3.21367	3.05362	3.37858	3.14256	3.57354	3.65356	3.73584
Nms	-6.56442	-6.59271	-6.48331	-4.23122	-6.83877	-6.78978	-4.099	-4.26257	-5.38685	-6.5502	-4.92194	-6.5663	-6.39625	-6.85887	-5.27952	-5.45813	-3.74332	-4.46181	-6.62736	-6.70069	-4.85038
Pdcl3	5.7561	5.95491	5.87397	5.51731	5.41004	5.56199	5.23096	5.09816	5.17189	6.01371	5.95688	5.78491	5.87024	5.6452	5.65932	5.45501	5.76136	5.45914	5.94653	5.80686	5.83408
Npas2	-1.70644	-1.30731	-0.21652	-0.249366	-1.34692	-0.907137	-0.840262	-0.774282	-0.496082	-1.19265	-1.37762	-1.43702	-0.78154	-1.81448	-1.24978	-1.06582	-0.484587	-1.49833	-0.518831	-0.972766	-0.369249
Rpl31	9.09337	9.19975	9.07747	9.13316	8.91201	9.001	8.67305	8.58938	8.68782	9.21713	9.10577	9.04221	9.15079	8.84441	8.76967	8.82845	9.03971	8.8302	9.08912	9.03743	9.06815
Tbc1d8	3.13081	3.45032	3.13324	6.23781	5.99471	5.9561	6.79203	6.58579	7.01447	3.14503	3.2761	2.94743	3.62195	3.37834	3.41048	5.94435	6.16593	6.13419	5.36097	5.31019	5.26813
Cnot11	6.42834	6.61964	6.5091	6.48182	6.24021	6.27311	6.05021	5.872	6.02413	6.62893	6.63185	6.45173	6.60709	6.38266	6.45222	6.07081	6.34925	6.14608	6.50595	6.36792	6.41309
Snord89	-4.24249	-3.42278	-4.16138	-3.38322	-2.59085	-3.08934	-4.099	-4.26257	-4.64989	-3.38028	-2.41944	-4.98134	-3.5889	-3.68895	-4.05713	-3.34266	-4.96571	-3.97638	-4.30543	-3.00025	-3.62798
Rnf149	5.69738	5.97549	5.91357	5.91012	5.67963	5.65031	5.59524	5.39346	5.59828	6.00511	5.92538	5.72746	5.78832	5.53317	5.68024	5.36603	5.58792	5.39524	6.11432	5.85797	5.9959
Creg2	-0.542055	-0.116975	-0.701946	0.046766	0.39963	-0.131568	0.686106	0.712165	0.867388	-0.321382	-1.08063	-1.07445	-0.723825	-0.836506	-0.635666	0.0964555	-0.0428816	-0.244578	0.491586	0.891771	0.483525
Rfx8	-3.10499	-4.27078	-3.02387	-2.02958	-2.75131	-2.70232	-0.883983	-0.803137	-0.742997	-4.96524	-4.18497	-3.10687	-2.93682	-2.95198	-2.95759	-2.95563	-3.38075	-2.69627	-1.76937	-1.5714	-1.79148
Gm3646	-6.56442	-6.59271	-6.48331	-6.55315	-6.83877	-6.78978	-5.32139	-7.43249	-3.80189	-6.5502	-6.5069	-6.5663	-6.39625	-6.85887	-6.86449	-7.0431	-3.74332	-6.78374	-6.62736	-6.70069	-6.43534
1700066B17Rik	-3.10499	-3.13328	-2.23538	-2.30522	-2.93188	-2.26622	-3.44692	-3.18457	-3.06493	-3.74285	-2.60001	-3.10687	-2.93682	-3.39944	-3.69456	-3.13621	-3.74332	-2.87685	-2.37943	-4.37876	-3.26541
Map4k4	7.74725	8.04624	8.00447	7.91401	7.81558	7.65788	7.50403	7.07759	7.4436	7.87075	7.9122	7.82192	8.00869	7.7622	7.74567	7.56244	7.87552	7.71928	8.12738	8.02888	8.0972
Gm16894	-6.56442	-5.00775	-6.48331	-6.55315	-6.83877	-6.78978	-6.90635	-7.43249	-4.16446	-6.5502	-6.5069	-6.5663	-6.39625	-6.85887	-6.86449	-7.0431	-6.55068	-6.78374	-6.62736	-4.37876	-4.85038
Il1r2	0.281067	0.349806	-0.179525	1.03931	0.812277	0.677826	1.68236	1.4532	1.27136	0.461027	-0.0975086	-0.0905677	0.0466932	-0.200663	-0.0963008	0.503799	0.815646	0.763158	1.24916	1.34916	1.04848
Il1r1	-0.731533	-0.759818	-0.179525	-0.0453522	-0.498925	-0.640033	0.104876	-0.355678	0.512	-1.05835	-0.67401	-0.543933	-0.465513	-0.792785	-0.235129	-0.301629	-0.210826	-0.374346	0.00200137	0.194131	-0.458059
Il1rl2	-1.43514	-1.23516	-1.1979	-0.62241	-1.41251	-0.380389	-0.566501	-0.98955	-0.562425	-1.596	-0.357152	-1.20875	-1.64136	-1.13095	-1.43822	-0.47324	-1.59648	-0.340793	-0.217964	0.218177	0.410152
Il1rl1	-1.80954	-1.03812	-1.35402	-0.938437	-0.908037	-0.8125	-1.17843	-1.81778	-0.562425	-2.15788	-1.86304	-1.81141	-1.1868	-2.33531	-2.22063	-1.21021	-0.769317	-1.05582	-2.37943	-2.45276	-1.39094
Il18r1	-2.17211	-2.34478	-1.95974	-0.998558	-1.62932	-1.74539	-1.35176	-2.07494	-1.92742	-2.02664	-1.5527	-2.65941	-2.00393	-2.10399	-2.0065	-2.0889	-1.34122	-1.92576	-1.9835	-2.45276	-2.52845
Il18rap	-3.75707	-3.13328	-6.48331	-3.38322	-5.25381	-5.20482	-4.099	-3.5256	-3.80189	-6.5502	-6.5069	-6.5663	-3.5889	-3.68895	-5.27952	-5.45813	-6.55068	-4.46181	-5.04239	-6.70069	-4.11341
Slc9a4	-4.97946	-5.00775	-6.48331	-0.998558	-1.88458	-0.767412	-0.531312	-0.252585	-0.126326	-6.5502	-6.5069	-6.5663	-6.39625	-6.85887	-4.54256	-2.79517	-2.15836	-2.02885	-4.30543	-3.53076	-2.34788
Slc9a2	-2.3165	-2.50525	-1.83945	-3.09372	-3.13834	-4.46785	-4.099	-3.97306	-4.16446	-3.09077	-3.04747	-3.10687	-3.22633	-2.77141	-3.69456	-4.23574	-4.96571	-5.19877	-2.72046	-3.24125	-4.11341
Mfsd9	0.982471	0.969534	0.829577	1.18156	1.09786	1.17022	1.09927	0.801126	1.0671	1.65437	1.69767	1.37034	1.29724	0.992875	1.20698	1.55309	1.84593	1.84197	1.85243	1.92502	1.61451
Pantr1	-6.56442	-6.59271	-6.48331	-6.55315	-6.83877	-5.20482	-3.44692	-2.78864	-3.51238	-4.96524	-6.5069	-6.5663	-6.39625	-6.85887	-5.27952	-7.0431	-6.55068	-5.19877	-5.04239	-5.11572	-6.43534
Pou3f3	-2.86398	-0.811349	-1.52911	-0.444622	-1.34692	-1.00842	1.84519	1.65762	1.85155	-2.84976	-2.11458	-1.81141	-2.30879	-2.00089	-1.57908	-0.776309	-1.79579	-1.82954	-0.794465	-0.919327	-0.326814
2900092D14Rik	-2.17211	-1.54831	-0.991453	-2.02958	-1.48122	-1.58033	-0.756604	-1.50176	-0.562425	-2.02664	-1.98334	-1.92244	-2.00393	-2.00089	-1.82009	-1.83364	-1.19312	-1.82954	-1.4179	-1.27442	-2.52845
Dalir	-4.97946	-3.78535	-6.48331	-6.55315	-6.83877	-6.78978	-6.90635	-7.43249	-5.38685	-6.5502	-4.92194	-6.5663	-6.39625	-5.27391	-6.86449	-4.72117	-6.55068	-6.78374	-6.62736	-5.11572	-4.11341
Mrps9	6.42266	6.57267	6.47905	6.53249	6.32786	6.3878	5.90522	5.866	5.8999	6.50627	6.48834	6.28837	6.45959	6.20839	6.23338	6.09213	6.29423	6.13121	6.34616	6.30581	6.28255
Gpr45	-3.10499	-6.59271	-6.48331	-6.55315	-5.25381	-6.78978	-5.32139	-7.43249	-6.97182	-6.5502	-6.5069	-4.98134	-6.39625	-5.27391	-6.86449	-7.0431	-6.55068	-6.78374	-5.04239	-6.70069	-6.43534
Tgfbrap1	3.41429	3.53529	3.43108	3.5089	3.3299	3.36124	3.47411	3.11536	3.20436	3.53859	3.66678	3.38644	3.57098	3.54733	3.35347	3.47556	3.7588	3.67262	3.68666	3.52211	3.76065
AI597479	5.03037	5.17009	5.06984	5.36161	5.07374	5.03637	5.10941	4.74524	5.11	5.34272	5.32401	5.22038	5.16073	4.98622	5.04878	5.20216	5.4755	5.26236	5.36097	5.26402	5.30233
Fhl2	-0.155032	0.277656	-0.179525	1.03931	0.909418	0.861272	1.42008	1.59265	1.88927	-0.400453	0.151312	-0.226451	0.345217	-0.0386953	-0.177985	0.323226	0.916929	0.564991	1.49677	1.32722	1.35256
Nck2	3.45378	3.54812	3.5181	4.71305	4.45871	4.59554	4.92535	4.78152	5.12655	3.64824	3.7634	3.49034	3.92455	3.64991	3.77305	4.4014	4.65206	4.40794	4.50386	4.17199	4.39042
1500015O10Rik	-1.35497	-0.811349	-2.39584	-0.213297	-0.861495	-1.74539	-2.15146	-2.14709	-1.76236	-0.93549	-1.08063	-1.52191	-0.969986	-0.881594	-0.798396	-0.443183	-1.05882	-1.11131	-1.01265	-0.723407	-0.653979
Uxs1	4.15924	4.54236	4.27741	4.13947	3.90522	4.01516	3.91463	3.87982	4.0303	4.72301	4.6649	4.33984	4.39084	4.23718	4.26415	4.08296	4.31737	4.26134	4.68041	4.57834	4.67514
Tpp2	6.76635	7.14443	7.07476	7.06214	6.80677	6.75531	6.67261	6.29447	6.64852	7.06853	7.1116	6.88813	6.99163	6.83907	6.76544	6.5825	6.97056	6.72814	7.04584	6.93831	6.90715
Mettl21c	-3.75707	-3.78535	-6.48331	-3.74579	-4.51685	-4.46785	-5.32139	-5.84753	-6.97182	-6.5502	-4.18497	-6.5663	-6.39625	-4.05152	-4.54256	-5.45813	-3.74332	-5.19877	-5.04239	-6.70069	-6.43534
Tex30	4.68528	4.85386	4.76877	4.41192	4.23737	4.11786	4.24783	4.20096	4.11631	5.22747	5.10643	4.88233	4.8851	4.73124	4.66933	4.24404	4.58824	4.28303	5.12042	5.01999	4.96607
Kdelc1	5.01536	5.16843	5.02795	5.63204	5.26484	5.30529	5.42541	5.30327	5.50316	4.99525	5.05773	4.84574	4.99768	4.8394	4.90577	4.94452	5.18615	4.99475	5.38352	5.33308	5.30233
Bivm	3.93841	4.17961	4.06069	4.0024	3.7206	3.53328	4.16176	3.865	4.22847	4.29451	4.19267	4.13154	4.17266	3.81796	3.9501	3.65648	4.12086	3.82452	4.51028	4.60024	4.54552
Ercc5	5.80545	6.0764	5.87287	7.14197	6.93034	6.93207	7.04028	6.8675	7.09251	5.20927	5.19137	4.9926	6.14896	5.95991	5.9812	6.662	6.93528	6.70046	6.55613	6.48682	6.46232
Mettl21e	0.0649336	-0.36389	0.459208	0.45808	1.13277	0.409893	0.841842	-0.0487893	0.776377	-0.21035	-0.317075	0.376213	-0.0212108	0.10691	-0.235129	0.251525	0.743944	0.667474	0.218135	-0.0713299	0.575889
Gulp1	0.0937885	0.326155	0.571976	-0.0453522	-0.463735	-0.131568	-1.23393	-1.94064	-1.54555	0.0791564	0.363465	-0.0905677	0.142909	-0.415931	-0.0443062	-0.776309	-0.573396	-0.593912	0.648769	0.332736	-0.131558
4930521E06Rik	-6.56442	-5.00775	-6.48331	-3.74579	-4.51685	-3.61985	-6.90635	-3.34503	-4.16446	-6.5502	-6.5069	-6.5663	-6.39625	-6.85887	-6.86449	-7.0431	-6.55068	-3.97638	-6.62736	-6.70069	-4.85038
Col3a1	-2.86398	-2.34478	-2.78287	-2.16083	-2.59085	-2.88289	-4.099	-3.04018	-3.51238	-1.34075	-2.25897	-3.39638	-2.30879	-2.95198	-1.82009	-2.79517	-2.30275	-3.0833	-1.87247	-5.11572	-1.14994
Col5a2	1.49627	1.95804	1.64082	1.31104	1.26451	1.72197	0.655891	0.381288	0.411888	1.77623	1.79231	1.89722	1.97444	1.5205	1.46194	1.42858	1.56307	1.54269	1.72579	1.72977	1.66795
Wdr75	7.6037	7.87776	7.72088	7.45852	7.16043	7.11608	6.64283	6.37375	6.55652	7.8462	7.87295	7.65279	7.7117	7.44441	7.54524	6.92422	7.2688	6.99977	7.3639	7.28649	7.25782
Slc40a1	1.33644	1.53141	1.75987	1.34772	1.15558	1.04942	0.170465	-0.0487893	0.167735	1.78519	1.88971	1.71447	1.63166	1.24441	1.51489	1.20957	1.40933	1.28773	2.15728	1.70445	1.77898
Dnah7b	-0.335604	-0.615428	-0.333559	-0.825226	-1.05742	-1.17507	-0.566501	-0.718248	-0.342459	-0.360376	-0.484532	-0.500212	-0.614891	-0.836506	-0.635666	-0.814277	-0.442152	-1.16903	-0.437531	-0.550939	-0.504601
Slc39a10	6.34716	6.64555	6.5527	5.9289	5.68012	5.51143	5.62722	5.17322	5.61338	6.89675	6.89411	6.80752	6.58478	6.39748	6.34695	5.66491	6.07572	5.8422	6.32957	6.1741	6.20378
Tmeff2	-1.70644	-0.920283	-1.12575	-0.110203	-0.609956	0.243643	-0.49696	-0.213325	-0.230349	-1.42092	-1.08063	-1.70832	-0.330161	-1.30429	-1.0316	-0.24868	-0.28389	0.086628	0.0868903	-0.678319	-0.0602991
Sdpr	-3.10499	-4.27078	-2.57642	-4.96818	-3.13834	-3.61985	-3.44692	-4.26257	-4.64989	-3.74285	-2.41944	-3.39638	-2.93682	-4.53695	-3.40505	-2.95563	-2.15836	-5.19877	-5.04239	-3.89333	-3.26541
Nabp1	6.10247	6.36458	6.2958	5.59056	5.26812	5.31055	5.62868	5.41437	5.64588	6.52076	6.42919	6.25965	5.94332	5.69547	5.82529	5.00913	5.47758	5.20317	6.3837	6.14813	6.28896
Myo1b	5.60456	5.82013	5.78026	5.65234	5.4041	5.32168	5.22583	4.97981	5.16036	5.8397	5.94714	5.74232	5.67219	5.48403	5.60032	5.10379	5.47758	5.25758	5.91495	5.79592	5.88631
Stat4	3.75638	3.94354	3.80786	4.15852	3.66604	3.83867	4.09857	3.95821	4.31878	3.91639	3.95356	3.72717	3.87871	3.72327	3.77666	3.49315	3.96798	3.59456	4.21264	4.22783	4.0774
Stat1	4.38467	4.7162	4.56177	6.02452	5.78716	5.73648	6.00223	5.8135	6.15827	4.43777	4.42014	4.21424	4.79172	4.5069	4.48811	5.52177	5.74538	5.65791	5.62028	5.58616	5.60324
Gls	6.17346	6.46951	6.34899	6.24957	5.96233	5.87578	5.41078	5.04956	5.40078	5.92933	5.93111	5.75478	6.13294	5.98446	6.03431	5.28361	5.59939	5.44958	6.03509	5.77935	5.95187
Nab1	3.39703	3.78775	3.63434	3.18663	2.82478	2.95337	3.47843	3.17945	3.25339	3.73405	3.83851	3.4519	3.76991	3.66371	3.51814	3.02703	3.29324	3.13959	4.43267	4.19186	4.26076
Tmem194b	2.52569	2.82303	2.79049	3.11041	2.79966	2.60468	3.16108	2.91291	3.30547	3.34916	3.41643	3.36591	2.83016	2.73545	2.71105	2.91546	3.28379	2.92879	3.27803	3.08558	3.38324
Mfsd6	0.446804	1.16884	0.917573	0.565794	0.661071	-0.103279	2.00953	1.41613	1.67564	0.526615	1.02448	0.800021	1.1036	0.360294	0.757567	0.391532	0.460551	0.650892	2.64644	2.31333	2.43811
Inpp1	1.6499	1.79531	1.64082	1.35974	1.3658	0.903707	1.31765	1.22214	1.3456	2.17431	2.34797	2.02241	2.22946	1.9192	2.00896	1.78027	2.08957	2.03325	2.67871	2.65466	2.52176
Hibch	4.19297	4.36222	4.26907	4.2437	3.88147	3.93729	3.68143	3.62753	3.65298	4.38717	4.30768	4.12631	4.2682	3.92821	3.94367	3.60346	4.09408	3.8931	4.34634	4.21892	4.20762
1700019D03Rik	3.81604	4.06996	3.76818	3.02994	2.71389	2.87022	2.57141	2.14305	2.2352	4.24015	4.30608	3.95235	3.8071	3.62595	3.70632	2.94417	3.20588	2.8547	3.48769	3.42731	3.51157
1700019A02Rik	0.635249	1.12839	0.9843	0.502136	0.492142	0.198905	-0.639564	-0.334462	-0.126326	1.44415	1.24129	0.901304	0.879874	0.472043	0.635361	0.323226	0.629233	0.335204	0.44946	0.438865	0.840786
Pms1	4.40496	4.677	4.53281	3.69122	3.48428	3.39881	3.44127	3.24258	3.33538	5.05574	5.052	4.80275	4.66647	4.34753	4.48037	3.71429	4.00295	3.88071	4.79943	4.62855	4.69845
Ormdl1	3.85448	4.1496	4.00554	3.34923	3.12267	3.08213	3.46325	3.14965	3.22417	4.50982	4.42605	4.30945	4.03734	3.79666	3.85747	3.43365	3.79916	3.58586	4.24378	4.18882	4.09702
Osgepl1	3.65111	3.67992	3.62129	3.31876	3.13421	2.93303	3.34513	3.12305	3.22908	3.81065	3.82961	3.61981	3.72658	3.4323	3.37272	3.18211	3.54604	3.26747	3.8675	3.85102	3.8967
Asnsd1	6.97267	7.16395	7.09353	6.96391	6.73025	6.73611	6.46665	6.32187	6.4393	7.28615	7.2682	7.06613	7.10671	6.81785	6.97028	6.61098	6.90709	6.66941	7.00689	6.88369	6.98054
Dnah7a	0.446804	0.326155	-0.0403625	0.523669	-0.429384	0.265503	0.577465	0.114401	0.208093	0.392314	0.179601	0.328517	0.0794832	-0.449483	-0.755961	-0.703246	-0.321858	-0.554918	-0.360569	-0.130831	-0.412971
Stk17b	4.68883	4.9284	4.68097	4.25501	3.98061	4.00869	4.19759	3.93328	4.00904	4.73578	4.75578	4.61423	4.38429	4.05027	4.213	4.03439	4.33273	4.09355	4.95902	4.84669	4.91284
Hecw2	1.74392	1.92693	1.97202	2.51563	2.31857	2.15566	3.69263	3.2355	3.76035	1.74901	1.76456	1.77799	1.54039	1.53773	1.14114	2.50573	2.72312	2.64462	2.87846	2.79717	2.71187
Ccdc150	-0.783063	-0.252858	-1.95974	-1.12688	-0.772686	-1.17507	0.459971	0.288606	0.411888	-0.400453	-0.72554	-1.20875	-0.723825	-0.319715	-1.3099	-0.668056	-0.28389	-0.717648	0.904026	0.537718	0.575889
Gtf3c3	5.43381	5.74352	5.59984	5.80633	5.50912	5.43211	5.62137	5.27681	5.51074	5.72155	5.7666	5.56588	5.71717	5.48681	5.51408	5.54585	5.89149	5.68259	6.02123	5.85941	5.88462
Pgap1	4.63586	4.97287	4.88901	4.36348	4.13492	3.94239	4.592	3.94092	4.26001	5.01443	5.02009	4.89262	4.55867	4.6072	4.51543	4.04768	4.60097	4.26271	5.27238	4.94902	5.16132
Ankrd44	0.711701	0.999749	0.934546	0.881481	0.661071	0.308252	1.06519	0.606425	1.02254	1.31399	1.0088	0.980593	1.03838	0.820606	0.651215	0.0964555	0.568265	0.650892	1.90012	1.64361	1.63612
Sf3b1	8.73167	9.0253	8.91454	8.91773	8.63039	8.56264	8.1386	7.77334	8.06971	8.90169	8.9534	8.67996	8.80905	8.58992	8.72619	8.26393	8.57929	8.38998	8.57343	8.4456	8.503
Coq10b	4.11242	4.36802	4.27075	4.09521	3.78602	3.78859	4.17912	4.13973	4.23946	4.22541	4.29804	3.98348	4.341	3.96529	4.16963	3.75861	4.11199	3.77373	4.7655	4.51303	4.64881
Hspd1	10.7429	10.9464	10.8636	10.8126	10.5397	10.5504	9.84068	9.71154	9.82659	11.01	10.9883	10.7915	10.8914	10.6428	10.737	10.3668	10.6658	10.4556	10.5326	10.4619	10.4598
Hspe1	8.58195	8.61983	8.58333	8.66265	8.40034	8.56037	8.01777	8.0791	8.05958	8.66923	8.51421	8.43348	8.64237	8.30536	8.44716	8.17966	8.42692	8.28206	8.55127	8.37467	8.38619
Mob4	5.59071	5.87871	5.74701	5.77637	5.53654	5.56364	5.63837	5.44076	5.64588	6.01514	5.99966	5.82199	5.77774	5.47903	5.66128	5.48218	5.81919	5.49035	6.02078	5.67462	5.888
Rftn2	0.554518	1.07263	0.967905	1.86892	1.43269	1.45339	1.88481	1.94037	1.92603	0.269979	0.805983	0.59357	0.987454	0.321035	0.856614	1.0176	1.28853	0.763158	1.18643	0.861556	1.24414
Mars2	3.86916	4.08413	4.19881	4.15335	3.81497	3.85137	4.20804	3.97531	4.21739	4.22706	4.25548	4.14537	4.36114	4.16557	4.12916	4.01422	4.33426	4.03883	4.48574	4.36742	4.34356
Boll	0.711701	0.567163	0.284878	0.341671	-0.238862	-0.131568	-0.756604	-1.41013	-0.371903	0.568741	0.591133	0.422384	0.569534	-0.0133842	-0.0443062	-0.0318686	-0.175637	-0.275942	0.0308562	-0.100774	0.222873
Plcl1	-0.891998	-1.16644	-1.05704	-0.771787	-1.55337	-1.43223	-0.49696	-0.95676	-0.781991	-2.15788	-1.5527	-1.70832	-0.66833	-1.18645	-1.57908	-1.11236	-1.79579	-1.05582	-0.184412	-0.224953	-0.602449
9130227L01Rik	-6.56442	-3.42278	-4.16138	-3.38322	-3.13834	-3.61985	-3.44692	-3.04018	-2.88435	-4.22827	-6.5069	-3.10687	-4.81129	-2.95198	-5.27952	-3.13621	-3.74332	-3.32431	-2.53989	-3.00025	-2.97591
Satb2	1.60048	1.82936	1.70157	1.55014	1.49662	1.54561	1.05365	0.515874	1.14193	1.6738	1.31965	1.19525	1.56375	1.54627	1.39761	1.02837	1.15668	1.18781	1.75202	1.71294	1.57029
9130024F11Rik	-1.13816	-1.03812	-2.39584	-1.12688	-1.98079	-2.54185	-1.95215	-2.3881	-1.41723	-0.877775	-2.25897	-2.65941	-1.75239	-0.881594	-2.34092	-2.18511	-2.02711	-1.49833	-1.58296	-1.27442	-1.91178
4930558J18Rik	0.853429	1.2465	0.774082	1.12633	0.562105	0.72592	1.42904	0.938194	1.23276	1.56354	1.70742	1.56813	1.16599	0.733583	0.962063	0.869794	1.15668	0.793692	1.74333	1.6347	1.20129
1700066M21Rik	2.0392	2.4974	2.52512	2.59914	2.58119	2.47935	2.6654	2.51441	2.54191	3.13104	3.02253	3.02429	2.68323	2.46531	2.64133	2.87726	3.09498	2.89046	3.09545	3.13694	2.98462
Tyw5	4.33418	4.37524	4.21627	4.19588	3.91528	3.89585	3.53348	3.50929	3.67474	4.26758	4.40973	4.17937	4.17834	3.84589	4.09624	3.5503	3.78583	3.50973	4.15646	4.07492	4.12786
9430016H08Rik	4.94387	5.0986	4.99597	4.87364	4.60469	4.72049	4.37036	4.46043	4.48813	5.05203	5.01225	4.76629	5.05135	4.75538	4.82245	4.52534	4.75937	4.50224	4.97673	4.84186	4.84253
Spats2l	0.635249	0.874897	0.482478	0.864706	0.474108	0.198905	1.21777	0.838969	0.879933	0.850679	0.692773	0.57325	0.783659	0.507448	0.553367	0.845647	1.04178	0.667474	1.89228	1.77909	1.89109
Kctd18	3.1133	3.51973	3.29969	3.00336	2.6227	2.75518	2.89293	2.75857	2.77134	3.78184	3.66177	3.56427	3.68989	3.43689	3.48314	3.20364	3.54867	3.31298	3.75958	3.56727	3.78262
Sgol2a	6.46711	6.7984	6.59134	6.40993	6.1931	6.10561	6.34261	6.02245	6.32954	6.81735	6.81798	6.6209	6.40687	6.19148	6.19164	5.79197	6.15344	5.86978	6.74701	6.69337	6.64698
Aox1	-1.13816	-0.217669	-0.552569	-0.28636	0.280166	-0.859042	0.773129	0.762263	1.13147	-0.400453	0.122457	-0.784941	-0.513607	-1.02598	-0.597699	0.176073	0.415108	0.086628	0.856461	0.717166	1.1269
Aox3	0.378091	0.567163	0.362184	0.412637	0.238041	0.129084	-0.336495	-0.774282	-0.342459	0.798528	0.976916	0.59357	0.546264	0.10691	0.00587958	-0.274911	0.0492366	-0.213881	-0.518831	-0.100774	-0.245514
Aox4	1.994	2.19845	1.88738	4.70718	4.27301	4.32331	5.81624	5.84581	6.03188	1.04226	1.03999	1.08475	1.70704	1.49427	1.38818	3.66857	3.76787	3.66231	4.34634	4.18425	4.23443
Aox2	-3.3945	-4.27078	-6.48331	-4.96818	-3.66885	-2.54185	-2.99946	-3.5256	-3.80189	-4.22827	-4.18497	-4.24437	-4.81129	-5.27391	-5.27952	-4.23574	-4.22875	-3.0833	-2.92692	-2.61322	-4.11341
Bzw1	9.00925	9.29786	9.14943	9.23453	8.9202	8.85934	8.35409	8.05983	8.32033	9.18824	9.21748	8.99191	9.10649	8.89818	8.95975	8.65954	8.98256	8.71184	8.85983	8.64066	8.72898
Clk1	6.30921	6.54572	6.36747	6.70498	6.33755	6.37025	6.456	6.25674	6.47436	6.82226	6.81094	6.56443	6.31649	6.03954	6.1518	6.39764	6.71215	6.49515	6.79458	6.68747	6.71171
Ppil3	4.84019	4.97096	4.9074	5.05742	4.80643	4.83456	4.7532	4.80143	4.8811	5.13236	5.05104	4.90994	5.0931	4.79442	4.95689	4.96498	5.2834	5.12203	5.39119	5.27409	5.35052
Nif3l1	5.85633	6.11271	5.94374	5.46331	5.12593	5.18356	4.98201	4.75702	4.91655	6.194	6.23982	5.95112	6.066	5.90496	5.9224	5.40218	5.61956	5.47748	6.02616	5.96532	6.0151
Orc2	7.48704	7.79416	7.66795	7.70799	7.44033	7.37442	7.22285	6.97005	7.20926	7.78498	7.8287	7.58368	7.69196	7.4579	7.51469	7.26631	7.62199	7.40462	7.66963	7.63505	7.57283
Fam126b	4.3266	4.52168	4.52862	4.6224	4.47581	4.39324	4.45175	3.873	4.40485	4.17857	4.34875	4.13327	4.30159	4.249	4.23683	4.10347	4.48893	4.10272	4.404	3.99889	4.32372
Ndufb3	5.37552	5.47035	5.46689	5.60325	5.29854	5.52168	5.28131	5.47458	5.33908	5.50678	5.57358	5.27251	5.44649	5.16106	5.34039	5.19561	5.32315	5.20743	5.71611	5.57689	5.57624
Gm20257	-2.86398	-3.13328	-4.16138	-3.38322	-2.93188	-3.98242	-3.20591	-3.73205	-3.27138	-4.96524	-3.33697	-3.10687	-2.93682	-3.15843	-5.27952	-3.87317	-4.96571	-3.0833	-3.82	-3.53076	-3.62798
Als2cr12	-4.24249	-5.00775	-3.67595	-2.64626	-2.44646	-3.08934	-2.38279	-1.94064	-2.5795	-3.74285	-4.18497	-3.39638	-6.39625	-3.39944	-3.69456	-2.0889	-2.30275	-3.97638	-3.16792	-3.24125	-3.26541
Cflar	6.65671	6.53351	6.53681	6.72777	6.75823	6.89332	6.78179	7.09419	7.00358	7.02947	7.15699	6.71229	6.71993	6.56174	6.51422	6.63957	6.72792	6.5307	6.94452	6.99791	7.06861
Casp8	0.997819	1.27148	1.23779	0.722978	0.321097	0.644849	0.593495	0.260993	0.446037	1.26358	1.48745	1.34659	1.15064	1.05402	0.910302	0.770685	0.965024	0.650892	1.78627	1.87296	1.69909
Trak2	5.70383	6.05812	5.94427	6.07005	5.821	5.70032	5.67838	5.34209	5.71315	5.7378	5.78398	5.60769	5.89348	5.72068	5.67346	5.62601	5.94992	5.78541	5.81792	5.87178	5.80217
Stradb	2.45517	2.63851	2.70899	2.99568	2.79966	2.70807	3.09506	2.7684	3.17666	2.39524	2.456	2.61609	2.62334	2.27812	2.47314	2.41429	2.62175	2.69806	3.22283	2.90108	3.22822
Als2cr11	-0.836503	-0.864788	-1.05704	0.18832	-0.64895	-0.485999	-0.0359862	0.114401	0.605613	-0.71731	-1.14935	-0.589021	-0.614891	-0.881594	-0.981842	-0.32885	-0.442152	-0.443887	-0.217964	-0.325647	0.0403949
Tmem237	4.63341	4.798	4.66199	4.71656	4.60158	4.67732	4.59896	4.49713	4.67429	4.87868	4.99045	4.61423	4.72852	4.4793	4.7049	4.30508	4.59589	4.35773	5.04197	4.84958	4.94458
Mpp4	-0.224573	-1.23516	-0.810881	3.23639	3.03621	2.95673	4.78496	4.69066	5.00725	-1.19265	-1.75201	-2.86586	-0.614891	-0.483835	-0.981842	2.39777	2.99815	2.70611	3.40744	3.47049	3.3378
Als2	6.83872	7.0838	7.02337	7.48346	7.28122	7.1714	7.64518	7.42942	7.76189	7.07425	7.12348	6.91991	6.95648	6.86233	6.84922	7.04859	7.29393	7.14672	7.33527	7.34072	7.26347
Cdk15	-2.65753	-4.27078	-2.78287	-1.79826	-1.16635	-1.36351	-0.716526	-1.28275	-1.68641	-4.22827	-4.92194	-4.98134	-3.5889	-2.61095	-2.95759	-2.28821	-1.6927	-2.13988	-2.72046	-2.17712	-2.04302
Fzd7	5.12252	5.35017	5.26447	4.82244	4.55408	4.65679	4.93561	4.40316	4.83352	6.24239	6.2482	6.09213	5.29156	5.11231	5.08206	5.28922	5.72283	5.49848	6.08582	5.91655	6.0264
Gm973	1.91536	2.06907	2.09789	1.55014	1.58329	1.69806	1.76961	1.76472	2.07531	1.82918	1.76456	1.96897	2.12339	1.59645	1.66299	1.35351	1.85447	1.82729	2.15728	2.20921	2.16829
Sumo1	7.79237	7.98431	7.86037	7.8758	7.53171	7.60636	6.81742	6.75926	6.83363	7.98246	7.97395	7.68496	7.83834	7.54753	7.65165	7.21569	7.50367	7.11854	7.47978	7.22496	7.433
Nop58	8.98732	9.16424	9.07807	8.69088	8.58916	8.55954	7.63565	7.43261	7.52809	9.04252	9.15201	8.89303	9.062	8.75253	8.78816	8.25672	8.5813	8.3545	8.52188	8.47084	8.43363
Snord70	-2.86398	-4.27078	-2.78287	-2.64626	-3.66885	-3.08934	-2.65842	-3.04018	-3.80189	-1.2648	-1.37762	-2.65941	-2.93682	-1.90468	-3.69456	-3.13621	-1.79579	-2.69627	-2.92692	-2.30837	-2.97591
Snord11	-4.24249	-4.27078	-4.16138	-4.23122	-6.83877	-6.78978	-6.90635	-5.11057	-6.97182	-3.74285	-6.5069	-6.5663	-3.22633	-4.53695	-4.54256	-5.45813	-4.22875	-6.78374	-4.30543	-6.70069	-4.85038
Bmpr2	4.11769	4.46054	4.39091	5.01718	4.91986	4.66811	4.76563	4.0896	4.73511	4.38864	4.40374	4.18608	4.36114	4.3365	4.24469	4.5985	4.9967	4.65141	4.90841	4.65411	4.861
Fam117b	5.63372	6.02223	5.87177	6.01979	5.73936	5.68367	5.86905	5.47007	5.89295	5.76523	5.65266	5.57613	5.76015	5.53746	5.65589	5.5374	5.78276	5.56803	6.42198	6.22171	6.36778
Ica1l	-0.836503	-0.526619	-0.810881	-0.213297	-0.498925	-0.859042	-0.883983	-1.12871	-1.04108	-1.19265	-0.576162	-0.893876	-0.66833	-1.64942	-0.597699	-0.893349	-0.175637	-0.761369	-0.477608	0.144804	-0.326814
Wdr12	7.11385	7.24561	7.16629	6.9	6.66144	6.66362	6.10854	5.996	6.04238	7.38284	7.38023	7.11987	7.23026	7.05242	7.12996	6.56874	6.8522	6.6505	7.02896	6.82275	6.94742
Carf	2.01678	2.29908	2.03633	1.90218	1.78693	1.86486	2.5428	2.24523	2.54191	2.76947	2.69032	2.37328	2.22214	2.00221	2.04541	2.24923	2.47999	2.09585	3.28404	2.84041	3.32122
Nbeal1	3.05946	3.49077	3.41	3.74721	3.59481	3.26686	4.22229	3.14776	4.07053	3.70837	3.84293	3.57963	3.46018	3.42768	3.40113	3.51053	4.06495	3.63306	4.23606	3.98319	4.04948
Cyp20a1	4.01017	4.1496	4.16864	3.58512	3.36702	3.25325	3.69449	3.46913	3.533	4.36941	4.5327	4.15394	4.14194	4.00609	4.03109	3.3352	3.61297	3.50513	4.24993	4.29296	4.24326
Abi2	5.77403	6.15779	6.01579	5.522	5.39814	5.21128	5.5762	5.16439	5.5067	6.24035	6.23098	6.03245	6.02818	5.86287	5.87677	5.18722	5.62643	5.29074	6.08839	5.89247	6.00631
Raph1	5.48713	5.81164	5.72096	5.43447	5.18533	5.14575	5.39028	4.84741	5.27996	5.85627	5.89478	5.77827	5.78707	5.70361	5.65343	5.29425	5.60572	5.3865	6.17213	6.03084	6.21907
Cd28	-3.10499	-3.13328	-4.89834	-4.23122	-3.13834	-3.61985	-3.73643	-3.04018	-3.80189	-4.22827	-6.5069	-3.10687	-4.07432	-5.27391	-5.27952	-5.45813	-3.09124	-3.97638	-2.53989	-3.53076	-2.7349
Ctla4	-6.56442	-6.59271	-6.48331	-6.55315	-6.83877	-5.20482	-6.90635	-7.43249	-6.97182	-6.5502	-6.5069	-4.98134	-6.39625	-5.27391	-6.86449	-5.45813	-6.55068	-6.78374	-6.62736	-5.11572	-6.43534
Icos	-4.97946	-3.78535	-3.67595	-4.96818	-6.83877	-4.46785	-4.58442	-7.43249	-4.64989	-3.74285	-4.18497	-6.5663	-3.5889	-5.27391	-6.86449	-4.72117	-6.55068	-5.19877	-5.04239	-6.70069	-4.11341
9530026F06Rik	0.177044	-0.183317	0.0558528	0.241269	-0.571988	-0.131568	-0.138167	-0.51363	-0.0769981	0.164045	0.0629561	-0.26252	-0.129464	-0.75035	-0.235129	-0.222917	0.269503	-0.275942	0.243009	-0.161528	0.10382
Pard3b	-0.374598	-1.10086	-0.506026	-1.34369	-0.64895	-1.43223	-1.02371	-1.32397	-0.25757	-1.05835	-0.72554	-1.07445	-0.246503	-0.35108	-1.57908	-1.06582	-1.50628	-1.16903	-1.01265	-0.634597	-0.412971
Nrp2	5.2885	5.47976	5.50502	4.25823	3.99491	4.028	5.1336	4.64198	5.01296	5.88051	5.88408	5.80466	5.52299	5.37325	5.35256	4.26126	4.57925	4.41287	6.58651	6.49422	6.54033
4930487H11Rik	-4.97946	-3.42278	-3.67595	-3.74579	-6.83877	-2.88289	-2.99946	-3.97306	-2.44825	-4.22827	-4.18497	-3.39638	-2.93682	-3.15843	-4.05713	-3.13621	-4.22875	-3.61381	-2.92692	-2.30837	-2.04302
Ino80d	4.52767	4.85386	4.76165	4.49466	4.38704	4.15932	4.91343	4.13118	4.72559	5.45015	5.41531	5.28506	4.84633	4.9521	4.66836	4.40037	5.05341	4.66799	5.40021	5.06956	5.36435
Ino80dos	0.35444	0.546843	0.774082	0.544885	0.39963	0.265503	0.312818	0.0673523	0.411888	0.668968	0.712269	0.467122	0.763621	0.398514	-0.206274	-0.0773115	0.415108	-0.0422697	0.406068	-0.100774	0.641477
Ndufs1	7.42896	7.63558	7.55141	7.5392	7.24744	7.26745	6.90893	6.75509	6.90153	7.69632	7.71522	7.4207	7.5294	7.26823	7.43765	7.08707	7.33244	7.1421	7.4236	7.34106	7.3207
Eef1b2	10.3722	10.4381	10.3258	10.5046	10.2449	10.4058	9.92949	10.0578	9.95556	10.488	10.5008	10.1764	10.379	10.0895	10.226	10.0699	10.2631	10.0498	10.4608	10.3963	10.3504
Snora41	1.02803	1.27148	1.09412	0.741474	-0.0443589	0.221448	-0.929071	-0.101577	-1.19046	0.629709	0.435615	0.764616	1.16599	1.24441	1.11851	-0.0544111	0.798052	0.086628	0.552554	0.537718	1.03227
Gpr1	-0.587143	-0.661971	-0.650416	-0.110203	-0.64895	-0.380389	-0.756604	-1.50176	-1.08917	-0.93549	-0.398375	-1.01171	-0.41897	-0.415931	-0.933748	-1.42839	-1.12441	-1.05582	-0.561266	-2.45276	-0.412971
Zdbf2	6.43575	6.8829	6.78626	6.504	6.36074	6.2051	6.45683	5.70209	6.31835	6.99416	7.03746	6.78864	6.65479	6.6626	6.51719	6.05411	6.54456	6.19694	7.19412	6.95585	7.15724
Adam23	6.66785	6.91248	6.76951	6.6116	6.36625	6.2932	5.73276	5.40494	5.6468	6.89417	6.91451	6.77563	6.80633	6.60401	6.52232	6.33317	6.60398	6.36458	6.75378	6.6818	6.70085
Mdh1b	-1.80954	-2.34478	-2.09099	-1.69517	-1.22406	-1.58033	-0.929071	-0.745993	-1.13893	-1.69222	-1.86304	-0.838381	-2.14832	-1.24416	-1.3099	-2.39924	-1.12441	-1.29188	-0.794465	-0.919327	-0.762913
Fastkd2	5.89936	6.10708	5.94007	5.86022	5.57035	5.53356	5.46842	5.30623	5.51074	6.11002	6.13988	5.86546	5.93718	5.67178	5.82311	5.39648	5.64562	5.4851	5.90183	5.86275	5.79858
4933402D24Rik	-2.17211	-1.94885	-2.39584	-2.64626	-1.79438	-2.39746	-1.48009	-2.3881	-1.47996	-2.84976	-2.80646	-4.24437	-2.48936	-2.33531	-3.16405	-2.79517	-1.90682	-2.87685	-2.72046	-2.61322	-2.18741
Klf7	2.40424	2.5132	2.60681	2.31413	2.14707	2.58309	3.48274	3.28775	3.48454	2.72825	2.76223	2.55004	2.20738	2.22061	2.12704	2.41017	2.59143	2.53141	3.31075	3.32029	3.17753
Creb1	4.81333	5.13988	4.99496	4.42913	4.28986	4.05806	4.37963	3.69357	4.18237	5.34196	5.33741	5.11976	5.06267	4.99638	4.99544	4.35404	4.8151	4.4324	5.44444	5.15301	5.37403
Mettl21a	3.18209	3.11638	3.12587	3.59787	3.45009	3.39137	3.63378	3.60299	3.74329	3.48735	3.58189	3.25228	3.40303	3.15095	3.33886	3.39049	3.61549	3.40979	3.7466	3.70764	3.6771
2810408I11Rik	2.47175	2.63851	2.65369	2.14382	1.6965	1.79893	1.99753	1.79873	1.59424	2.63219	2.81277	2.46987	2.57242	2.45174	2.47759	2.03105	2.08957	2.02039	2.76711	2.76488	2.72201
Ccnyl1	5.48984	5.82593	5.71483	5.77973	5.413	5.47378	5.50065	5.05359	5.40946	5.71805	5.71318	5.63245	5.57637	5.38876	5.3932	5.03872	5.31776	5.16134	5.64673	5.54457	5.45226
Fzd5	6.99937	7.32382	7.22222	7.02817	6.87879	6.7427	6.37427	5.9075	6.35363	7.41152	7.44429	7.34031	6.91252	6.80056	6.73694	6.46085	6.7561	6.51933	6.76992	6.58428	6.73161
Plekhm3	3.63648	3.94742	3.93349	3.63791	3.41271	3.0852	3.7438	3.21766	3.69973	3.96845	3.90355	3.74545	4.05599	3.82149	3.79462	3.75375	4.01252	3.79652	4.04419	4.14245	4.18213
Akr1cl	-1.80954	-0.759818	-1.05704	0.0167088	0.280166	-0.0483127	0.841842	0.732413	0.941073	-0.995611	-0.834474	-1.52191	-0.614891	-1.64942	-1.0316	-0.443183	-0.769317	-0.717648	0.361329	0.498986	0.410152
Cryge	-1.70644	-0.811349	-0.928717	-0.575867	-0.609956	-0.44993	-0.566501	-0.0487893	-0.25757	-1.69222	-0.624256	-1.01171	-1.1868	-1.30429	-1.3099	-1.11236	-1.6927	-0.852999	-0.899435	-0.471868	-1.39094
Crygd	-0.891998	-1.10086	-1.43891	-1.90929	-1.22406	-1.43223	-1.77707	-0.924699	-0.863291	-2.15788	-1.46251	-1.81141	-1.35186	-1.36702	-1.0316	-1.37067	-2.02711	-1.65445	-0.650075	-1.20883	-1.07779
Crygc	-3.10499	-2.20039	-3.31338	-2.85271	-2.93188	-3.98242	-3.20591	-2.90893	-3.27138	-2.84976	-3.69954	-3.75895	-2.48936	-3.39944	-3.69456	-3.13621	-3.74332	-3.97638	-1.76937	-3.53076	-2.52845
Crygb	-4.24249	-1.63851	-4.89834	-2.30522	-1.79438	-2.54185	-1.77707	-1.65113	-2.32796	-2.46274	-2.60001	-3.75895	-2.14832	-2.33531	-3.40505	-2.18511	-1.90682	-1.65445	-1.34195	-1.41528	-1.68045
Cryga	-0.891998	-0.977998	-0.417217	0.565794	-0.0973078	-0.250621	0.25352	0.628202	0.462812	-1.19265	-1.46251	-2.04274	-0.78154	-1.43261	-1.3099	-0.301629	-0.0749428	-0.443887	0.0308562	-0.550939	-0.412971
D630023F18Rik	4.34021	4.61125	4.49755	5.87286	5.5185	5.64093	6.33905	6.17333	6.39737	3.33397	3.37115	3.27762	4.45159	4.30163	4.07436	5.55844	5.73732	5.54297	5.84812	5.7869	5.82117
Idh1	6.67949	6.93391	6.85696	7.366	7.04415	7.11382	7.21785	7.03199	7.21438	6.5831	6.63057	6.39062	6.7348	6.50868	6.60325	6.68493	7.01025	6.7931	7.13264	7.02521	7.07481
Pikfyve	5.34584	5.65611	5.56892	5.69567	5.58723	5.43874	5.58425	5.03078	5.56516	5.67531	5.67021	5.4099	5.57924	5.47624	5.49279	5.35858	5.78276	5.53113	5.78759	5.62096	5.69812
Pth2r	-3.10499	-3.13328	-2.39584	-0.998558	-0.956132	-0.8125	-0.975614	-1.76007	-0.596776	-2.64331	-2.80646	-2.86586	-4.81129	-5.27391	-2.47217	-0.776309	-1.90682	-1.00238	-2.72046	-2.17712	-1.00907
Crygf	-2.17211	-2.89227	-4.16138	-3.09372	-2.59085	-2.88289	-2.26249	-2.67761	-2.01762	-4.22827	-3.04747	-3.39638	-4.07432	-4.53695	-4.05713	-2.65078	-3.38075	-3.97638	-2.53989	-2.30837	-3.62798
Map2	2.86812	3.07795	3.10353	2.78001	2.47184	2.34208	2.11324	1.40356	1.80626	3.47355	3.41047	3.25547	3.12142	2.88091	2.7594	2.52486	2.85659	2.43301	3.39917	3.24329	3.37041
Unc80	-1.27902	-1.54831	-0.868596	0.795581	0.03159	-0.250621	0.0823337	0.0673523	0.394506	-0.93549	-1.37762	-1.81141	-1.64136	-0.976231	-1.19206	-0.600152	-0.141285	-0.308003	-0.252316	-0.224953	-0.0602991
Rpe	5.72415	5.98307	5.88602	6.29019	6.06266	6.05119	6.03708	5.96585	6.1515	5.92173	6.05749	5.68666	5.8632	5.64818	5.71271	5.70615	6.02746	5.79298	5.85722	5.67191	5.75665
Kansl1l	0.711701	1.08677	1.18203	0.946699	0.753682	0.429389	1.43794	0.584315	0.988186	1.21135	1.20046	1.2216	1.3653	0.902677	1.03638	0.578956	1.07138	0.683869	0.965102	1.12586	1.14209
Acadl	3.95029	4.10513	4.08939	4.07347	3.88318	3.83136	3.80532	3.6832	3.78557	4.16833	4.21505	3.94841	4.14	3.8716	3.92749	3.7358	3.97582	3.77373	4.70971	4.68464	4.63679
Myl1	-4.24249	-5.00775	-4.16138	-3.74579	-3.66885	-5.20482	-5.32139	-3.73205	-5.38685	-4.22827	-4.92194	-4.98134	-6.39625	-5.27391	-4.54256	-5.45813	-3.09124	-3.61381	-4.30543	-2.7938	-4.11341
Lancl1	4.97522	5.13394	5.03486	5.99543	5.6865	5.76697	6.43503	6.33207	6.61115	5.13761	5.17741	4.95383	5.0931	4.91632	4.97117	5.54819	5.74939	5.57903	5.68638	5.63498	5.68975
Cps1	0.378091	0.277656	-0.00757261	0.813175	0.380394	0.198905	1.72664	1.43479	2.0422	0.0196553	0.261285	-0.299515	-0.0564003	-0.0133842	0.335187	0.44072	0.526139	0.0617533	0.552554	0.783129	0.641477
Erbb4	-6.56442	-6.59271	-6.48331	-6.55315	-6.83877	-6.78978	-5.32139	-5.11057	-6.97182	-4.96524	-4.18497	-6.5663	-6.39625	-5.27391	-6.86449	-4.72117	-6.55068	-6.78374	-6.62736	-4.37876	-6.43534
Ikzf2	-1.61023	-0.920283	-0.333559	-1.06129	-1.00588	-1.36351	-0.398556	-0.745993	-0.631966	-0.82228	-1.14935	-0.951591	-1.26697	-1.07751	-0.933748	-1.21021	-0.528308	-0.950847	-0.0274424	-0.325647	-0.602449
Spag16	1.9394	2.09029	1.99647	1.88564	1.61655	1.67374	1.74829	1.28518	1.84517	1.89688	1.74577	1.69579	1.84692	1.62897	1.31044	1.78663	2.15323	1.67159	2.38667	2.10344	1.93535
Bard1	5.28146	5.60113	5.39129	5.03229	4.88019	4.71554	4.97438	4.4513	4.89198	5.76467	5.81193	5.63184	5.53707	5.4123	5.33611	4.90271	5.31853	5.03125	5.60716	5.41403	5.57694
Abca12	-4.24249	-3.78535	-4.16138	-0.938437	-1.41251	-0.72369	0.2332	-0.313553	0.359101	-3.38028	-3.33697	-3.39638	-2.30879	-2.95198	-3.40505	-0.814277	-0.246896	-0.554918	-0.95493	-0.592162	-1.91178
Atic	8.50398	8.73017	8.6192	8.52079	8.23198	8.26665	7.43106	7.26137	7.33118	8.82698	8.87562	8.59998	8.67215	8.43793	8.58528	8.10224	8.32915	8.18281	8.1169	7.99068	8.04879
Fn1	8.8836	9.24854	9.19086	8.95009	8.75937	8.59409	8.01572	7.2499	7.91135	9.3081	9.28184	9.24761	9.11812	9.06772	8.83815	8.51655	8.87346	8.69222	8.58176	8.51124	8.49784
Apol7d	-3.3945	-2.89227	-3.02387	-4.23122	-4.03142	-3.98242	-3.20591	-3.73205	-3.51238	-2.02664	-2.60001	-1.92244	-2.93682	-2.21502	-3.69456	-4.72117	-2.15836	-6.78374	-2.37943	-2.30837	-3.26541
4933417E11Rik	-6.56442	-6.59271	-6.48331	-4.96818	-6.83877	-5.20482	-5.32139	-3.97306	-6.97182	-4.96524	-6.5069	-6.5663	-6.39625	-6.85887	-6.86449	-5.45813	-6.55068	-6.78374	-6.62736	-5.11572	-4.11341
Mreg	7.29366	7.60259	7.46442	7.78385	7.54054	7.55389	7.79771	7.64486	7.87088	7.37915	7.36105	7.15917	7.38746	7.15837	7.20991	7.35878	7.64907	7.36863	8.20805	8.03132	8.13505
Pecr	4.67577	4.8466	4.84144	4.78392	4.49046	4.65161	3.93049	3.82784	3.92224	4.82321	4.88488	4.6462	4.76299	4.45344	4.59238	4.3117	4.48756	4.29107	4.61284	4.48852	4.59877
Tmem169	-1.35497	-0.759818	-1.27385	-0.670504	-1.05742	-0.767412	-0.566501	-0.774282	-0.342459	-1.50581	-1.5527	-1.70832	-0.904397	-0.928137	-1.7352	-0.148278	-0.0115174	-0.308003	0.140829	0.194131	0.134517
Xrcc5	7.38221	7.60213	7.46643	7.39932	7.1298	7.14879	6.51795	6.33476	6.43	7.64001	7.62472	7.38179	7.51467	7.2663	7.37355	7.02493	7.29667	7.11496	7.37766	7.36195	7.29884
March4	-3.10499	-3.42278	-1.95974	-4.23122	-1.70949	-2.54185	-2.65842	-2.57451	-2.44825	-1.90634	-2.25897	-1.81141	-2.30879	-2.61095	-2.61656	-2.51953	-2.02711	-2.39142	-1.2698	-4.37876	-1.91178
Smarcal1	5.32926	5.5181	5.47561	5.45353	5.25299	5.24811	5.34956	5.1376	5.32653	5.5409	5.55075	5.40488	5.31928	5.2256	5.16653	5.09805	5.30614	5.0947	5.7016	5.62378	5.63378
Ankar	-3.10499	-2.20039	-4.16138	-3.09372	-3.37934	-2.88289	-2.99946	-5.84753	-2.5795	-3.38028	-4.92194	-4.24437	-3.22633	-3.68895	-2.95759	-3.87317	-3.74332	-2.69627	-4.30543	-3.89333	-6.43534
Rpl37a	9.29387	9.28743	9.17516	9.27064	9.07559	9.33699	8.8098	9.02955	8.85763	9.47531	9.51406	9.15536	9.34524	9.08105	9.2688	8.97208	9.137	8.95243	9.42913	9.30978	9.24576
Igfbp2	7.98145	8.04329	8.02443	7.8931	7.69608	7.90093	7.25029	7.23212	7.24303	8.08569	8.00615	7.87554	8.04857	7.69661	7.88449	7.48505	7.69242	7.49115	7.91041	7.79361	7.84768
Igfbp5	1.14294	1.25904	1.09412	1.2734	1.09786	0.971772	1.83848	1.35214	2.20061	-0.57292	0.122457	-0.0271423	0.173605	-0.200663	-0.798396	0.0337198	0.24374	0.0364422	0.427927	0.665636	0.803066
Tnp1	-6.56442	-6.59271	-6.48331	-4.23122	-6.83877	-6.78978	-6.90635	-5.11057	-4.16446	-6.5502	-6.5069	-6.5663	-4.07432	-5.27391	-6.86449	-7.0431	-6.55068	-6.78374	-6.62736	-6.70069	-4.85038
Pinc	-6.56442	-6.59271	-4.89834	-4.23122	-3.37934	-3.61985	-2.81889	-4.26257	-3.51238	-6.5502	-4.92194	-6.5663	-6.39625	-6.85887	-6.86449	-7.0431	-6.55068	-6.78374	-4.30543	-4.37876	-6.43534
D530049I02Rik	-4.97946	-6.59271	-6.48331	-4.23122	-6.83877	-6.78978	-6.90635	-7.43249	-6.97182	-6.5502	-6.5069	-6.5663	-6.39625	-6.85887	-5.27952	-7.0431	-6.55068	-6.78374	-6.62736	-6.70069	-6.43534
6030407O03Rik	-6.56442	-4.27078	-4.89834	-3.74579	-4.51685	-4.46785	-3.44692	-3.04018	-2.88435	-6.5502	-6.5069	-6.5663	-4.07432	-5.27391	-5.27952	-4.72117	-4.22875	-3.61381	-2.53989	-3.89333	-1.68045
Mir6351	-6.56442	-6.59271	-6.48331	-6.55315	-6.83877	-5.20482	-6.90635	-7.43249	-5.38685	-4.96524	-6.5069	-6.5663	-6.39625	-6.85887	-6.86449	-7.0431	-6.55068	-6.78374	-5.04239	-6.70069	-6.43534
Tns1	4.32051	4.76869	4.7934	5.67657	5.5661	5.38857	6.81036	6.34301	6.8769	4.81776	4.65989	4.75394	4.49325	4.46136	4.41454	5.3655	5.53513	5.44598	6.00041	6.0283	6.11997
Rufy4	-1.13816	-0.217669	-1.05704	-0.62241	-1.34692	-0.95689	-0.430618	-0.377211	-0.496082	-0.995611	-1.46251	-1.70832	-1.26697	-1.43261	-1.24978	-1.31518	-1.12441	-2.02885	-0.119561	-0.224953	-0.0602991
Cxcr2	5.78015	5.70907	5.76492	6.16688	6.13438	6.25513	5.99319	6.25455	6.16885	6.09838	6.30347	5.91978	5.92427	5.71406	5.84395	5.9447	6.10463	5.78208	6.22381	6.05608	6.28768
Cxcr1	-4.97946	-5.00775	-6.48331	-3.38322	-3.13834	-3.33035	-2.38279	-2.00623	-2.5795	-4.96524	-6.5069	-4.98134	-6.39625	-6.85887	-4.54256	-2.65078	-2.02711	-4.46181	-3.45743	-3.00025	-2.52845
Arpc2	7.44462	7.6124	7.49209	7.73074	7.42896	7.46827	7.3047	7.17304	7.35819	7.47745	7.45265	7.33372	7.50433	7.21819	7.33787	7.19866	7.48833	7.1769	7.54546	7.42868	7.4754
Gpbar1	-1.43514	-2.20039	-3.02387	-2.46568	-4.03142	-2.39746	-1.86196	-3.04018	-2.01762	-2.64331	-1.37762	-1.92244	-2.48936	-2.00089	-3.16405	-1.55124	-2.02711	-1.49833	-0.95493	-1.08598	-0.762913
Aamp	7.72552	7.84706	7.78706	7.76674	7.54419	7.7358	7.09056	7.10866	7.07352	7.85647	7.85374	7.65642	7.78451	7.58698	7.6862	7.35184	7.47628	7.35189	7.70503	7.58479	7.6347
Pnkd	5.61081	5.82383	5.7785	6.65707	6.409	6.47422	6.7855	6.62812	6.88159	5.65651	5.59672	5.56909	5.8755	5.60542	5.65195	6.47494	6.6568	6.56568	6.62694	6.60694	6.65989
Tmbim1	4.4419	4.61247	4.53559	5.83029	5.5581	5.68012	6.21372	6.10993	6.33723	4.09995	4.15577	3.98156	4.77179	4.49813	4.62887	5.53551	5.72283	5.61099	5.32938	5.22598	5.25945
Catip	1.32432	1.90315	1.75987	2.51025	2.28276	2.33692	2.81987	2.63494	2.81118	1.02723	1.22781	1.48355	1.86584	1.58821	1.20698	1.93132	2.32891	2.16171	2.28852	2.23889	2.20491
Slc11a1	2.43839	2.57972	2.39014	2.7253	2.34362	2.49793	2.36278	2.3505	2.27374	2.25393	2.03613	1.99212	2.38183	2.11554	2.04541	2.08361	2.24049	1.94078	2.4143	2.43117	2.24766
Ctdsp1	5.20252	5.42445	5.3107	4.93319	4.63036	4.6895	4.54434	4.32947	4.44128	5.3267	5.32797	5.24708	5.23629	5.06705	5.02995	4.48682	4.65939	4.41164	5.06133	5.11909	5.17522
Mir26b	-6.56442	-2.89227	-4.89834	-4.96818	-4.51685	-5.20482	-3.73643	-3.18457	-3.51238	-3.74285	-4.92194	-4.98134	-4.07432	-5.27391	-6.86449	-4.72117	-4.96571	-5.19877	-5.04239	-4.37876	-4.85038
Vil1	0.255756	0.418519	0.387059	0.565794	0.238041	-0.0483127	0.700979	0.288606	0.462812	0.320164	-0.0975086	0.0035545	0.423929	0.0114904	0.233547	0.0549363	0.319688	-0.275942	1.05212	0.921365	1.33945
Usp37	5.94955	6.3241	6.21865	6.00503	5.80621	5.63465	5.96382	5.53419	5.8883	6.23054	6.28813	6.15202	6.18424	6.15915	6.07931	5.6914	6.10999	5.8626	6.15994	6.01977	6.09092
Rqcd1	7.15636	7.45569	7.33817	7.3834	7.13268	7.0716	6.93512	6.7033	6.94751	7.25645	7.276	7.11439	7.24885	7.05691	7.04325	6.89584	7.21658	7.01119	7.25385	7.15018	7.27083
Plcd4	1.73478	1.89513	1.58816	3.95564	3.87117	3.76385	4.99565	4.94173	5.12061	0.798528	0.787721	0.633371	2.27263	2.01457	2.05139	3.93918	4.15409	4.06879	4.41772	4.50694	4.42962
Zfp142	5.3615	5.68545	5.52547	5.11529	4.91068	4.86977	5.37818	4.74773	5.24341	6.03124	5.96452	5.89901	5.70014	5.62519	5.52595	5.36018	5.64992	5.4886	6.04175	6.00732	5.97326
Bcs1l	3.95423	4.14115	4.051	3.6453	3.533	3.52197	3.48489	3.38689	3.43013	4.55374	4.33937	4.27997	4.07034	3.96688	3.90122	3.789	3.94817	3.69907	4.36629	4.12348	4.21302
Rnf25	5.13385	5.28496	5.15468	5.07302	4.95929	4.91456	4.97896	4.85551	4.9791	5.35255	5.43964	5.15437	5.23174	5.00027	4.92383	4.80982	5.01204	4.78469	5.49644	5.46955	5.43926
Stk36	2.42142	2.95226	2.72371	3.70306	3.43152	3.46643	4.32787	4.0182	4.49528	2.5765	2.73389	2.3908	2.87755	2.69379	2.60516	3.59624	3.81017	3.63517	4.02818	3.9602	3.83962
Ttll4	6.2306	6.58984	6.43649	6.04467	5.79853	5.70182	5.71456	5.18887	5.65458	6.62613	6.66256	6.53058	6.42053	6.28116	6.20882	5.829	6.13122	6.00763	6.40796	6.45334	6.34868
Cyp27a1	0.203761	0.484107	0.716366	2.37463	2.13564	2.39757	2.35339	2.18037	2.48145	-0.24642	-0.16705	-0.299515	0.614977	0.435746	0.619331	2.1393	2.30419	2.30107	2.27653	1.84235	2.26857
Prkag3	-0.498334	-0.920283	-0.810881	-0.213297	-0.0185958	-0.103279	0.2332	-0.0661714	0.126216	-0.400453	-0.203119	-0.500212	-0.66833	-0.836506	-0.455094	-0.356595	0.368187	-0.308003	0.114112	0.0407805	-0.168552
Wnt6	1.0722	1.07263	1.3559	2.92461	2.67495	2.73965	2.95938	3.00318	3.06298	1.01204	0.89398	0.901304	1.32485	1.70718	1.51489	2.92125	3.07321	2.95267	3.0147	2.93049	3.12881
Wnt10a	-0.455899	-0.710065	-0.755386	1.37167	1.52317	1.35488	0.970166	0.781825	1.12094	-2.46274	-2.80646	-1.92244	-0.373882	-0.0644584	-0.177985	1.23767	0.883952	1.14108	0.406068	0.310541	0.435026
Cdk5r2	1.19713	1.29603	1.26489	1.2084	0.812277	1.01112	0.758985	0.504144	0.879933	1.49965	1.72672	1.67687	1.39165	1.35544	1.06033	1.45276	1.32584	1.16463	1.82797	1.80314	2.26163
Fev	-6.56442	-3.78535	-3.67595	-2.85271	-2.59085	-1.9318	-2.15146	-2.07494	-2.5795	-4.22827	-4.18497	-3.75895	-2.69581	-3.15843	-2.95759	-2.39924	-1.19312	-1.92576	-2.92692	-2.7938	-3.62798
Cryba2	-3.3945	-3.78535	-4.89834	-4.96818	-5.25381	-4.46785	-5.32139	-7.43249	-6.97182	-6.5502	-4.92194	-6.5663	-6.39625	-6.85887	-5.27952	-5.45813	-4.96571	-4.46181	-5.04239	-4.37876	-4.11341
Ccdc108	-1.80954	-1.63851	-3.02387	-1.42386	-1.34692	-2.54185	-0.716526	-1.16571	-0.496082	-2.15788	-2.41944	-2.04274	-1.35186	-2.00089	-2.95759	-1.75769	-1.26527	-1.73934	-0.794465	-1.1461	-1.22589
Ihh	-1.27902	-1.94885	-0.600663	-0.825226	-0.689028	-1.50438	-0.192105	-0.612315	-0.285315	-2.46274	-2.80646	-2.04274	-1.11085	-0.976231	-1.08313	-1.21021	-0.769317	-0.761369	-0.899435	-1.02826	-0.653979
Nhej1	2.99591	3.26993	3.06166	4.19756	3.85558	3.9626	4.46379	4.43363	4.46646	3.22294	2.92146	3.18021	3.1755	2.83983	3.15927	3.66857	3.81017	3.71711	3.99011	4.02808	3.96661
Slc23a3	-3.10499	-2.20039	-2.39584	-0.938437	-1.16635	-1.50438	-0.929071	-1.05745	-0.822069	-2.84976	-4.18497	-4.24437	-2.93682	-3.39944	-3.16405	-2.0889	-1.79579	-1.92576	-1.07277	-1.49123	-0.552695
Cnppd1	4.23567	4.46866	4.21105	4.36944	4.19946	4.2877	4.17113	4.01614	4.13475	4.13367	4.06011	3.9988	4.26285	4.02606	4.14604	4.04238	4.12616	4.00008	4.56185	4.57834	4.63545
Fam134a	4.76369	4.98614	4.89553	5.15032	4.9601	5.0561	4.93639	4.81098	4.95633	4.8057	4.93033	4.66911	4.96624	4.81752	4.8858	5.02602	5.19458	4.94801	5.33228	5.31089	5.48613
Zfand2b	3.34996	3.70535	3.50111	3.23639	3.08455	3.34593	3.32607	3.17945	3.32395	3.76834	3.82737	3.67091	3.57386	3.57053	3.55442	3.36947	3.29638	3.25106	3.95855	3.76794	3.88094
Abcb6	4.51573	4.70134	4.61538	4.49466	4.16193	4.05493	4.06591	3.85925	3.96409	4.87659	4.95714	4.63521	4.72204	4.51127	4.46138	4.28502	4.50257	4.31758	4.90159	4.79866	4.76249
Atg9a	4.23729	4.58782	4.54805	4.56385	4.26386	4.33499	4.69681	4.40789	4.66617	4.42922	4.41865	4.35331	4.3941	4.1291	4.00511	4.0726	4.33426	4.22539	4.80675	4.724	4.83437
Ankzf1	4.13341	4.41362	4.38937	4.26144	3.88147	4.0248	4.17646	3.8581	4.2624	4.63281	4.4142	4.53107	4.35446	4.02911	4.17238	4.04768	4.2687	4.02924	4.69626	4.59909	4.70101
Glb1l	0.305942	0.984721	0.59351	0.978235	0.595853	0.694036	1.04202	0.444023	1.04499	0.917405	1.08556	1.07032	0.89837	0.806462	0.727972	0.808653	0.900535	0.90975	1.59665	1.44397	1.52466
Stk16	5.35034	5.4717	5.30337	5.26344	5.08121	5.23985	4.90382	4.92423	4.99649	5.67832	5.64697	5.48185	5.28015	5.1464	5.18366	4.98723	5.24171	5.03285	5.50547	5.60224	5.56431
Tuba4a	7.25386	7.44458	7.32032	7.16271	6.88286	7.0092	6.26873	6.15235	6.14988	7.38211	7.32885	7.18827	7.29517	7.04867	7.08233	6.6989	6.87546	6.67146	7.15	7.10072	7.09177
A630095N17Rik	-2.47696	-2.68582	-3.02387	-0.4034	-1.22406	-1.23519	0.894549	0.820172	0.841965	-3.38028	-2.80646	-4.24437	-3.5889	-4.05152	-2.95759	-2.18511	-1.19312	-1.49833	-0.398537	-0.769949	-1.00907
Dnajb2	3.46486	3.78992	3.64726	4.7603	4.469	4.62755	4.45724	4.58605	4.6042	3.58037	3.25631	3.37181	3.88336	3.59953	3.6737	4.16209	4.3449	4.18565	3.9809	3.90016	3.94296
Ptprn	4.22266	4.5073	4.34404	5.10104	4.91653	4.85272	5.61599	5.34825	5.66231	4.27555	4.33152	4.13501	4.36779	4.20923	4.04316	4.74766	4.91846	4.76941	5.90719	5.73159	5.88179
Resp18	-2.17211	-1.73473	-2.23538	-1.26774	-2.31521	-1.06186	-2.04837	-1.70457	-2.32796	-0.877775	-1.37762	-1.43702	-1.64136	-2.10399	-1.19206	-1.61683	-1.42139	-1.35747	-0.794465	-0.291296	-0.552695
Dnpep	5.97982	6.17403	6.11544	6.18937	5.93416	6.11655	5.63789	5.60248	5.70436	6.25009	6.27589	6.08003	6.22511	5.96986	6.02976	5.95355	6.10999	6.00028	6.28047	6.12805	6.211
Des	3.08483	3.29756	3.05391	3.88252	3.84158	3.94408	4.28779	4.30602	4.50138	2.74672	2.93397	3.05758	3.48486	3.18415	3.22165	4.24404	4.40425	4.21274	4.47528	4.47611	4.41719
Gm15179	-6.56442	-6.59271	-6.48331	-4.23122	-6.83877	-6.78978	-6.90635	-5.84753	-6.97182	-6.5502	-6.5069	-4.98134	-6.39625	-6.85887	-6.86449	-7.0431	-6.55068	-6.78374	-6.62736	-5.11572	-6.43534
Speg	2.50972	2.71335	2.79049	1.97433	1.89932	1.89321	1.23831	0.781825	1.07803	3.18282	3.20218	2.97092	3.01949	2.73171	2.71105	2.19292	2.28537	2.18493	2.728	2.62799	2.62265
Gmppa	4.80572	5.03892	4.94453	4.86839	4.57115	4.7274	4.40596	4.20458	4.41782	5.10578	5.10182	4.96362	5.05959	4.83853	4.76896	4.78464	5.03288	4.72356	5.20909	5.0917	5.09458
Asic4	-2.65753	-6.59271	-3.02387	-4.23122	-6.83877	-4.46785	-3.20591	-3.04018	-3.80189	-3.74285	-4.92194	-3.39638	-3.22633	-5.27391	-4.54256	-3.58366	-4.96571	-6.78374	-3.16792	-3.24125	-4.85038
Chpf	5.15368	5.3295	5.24334	5.24411	4.93065	5.08559	4.67344	4.52425	4.64519	5.53095	5.52549	5.31443	5.43387	5.24605	5.30074	5.13214	5.25628	5.11524	5.59151	5.32549	5.53441
Tmem198	0.469	0.874897	1.15332	0.389368	0.676925	0.409893	0.104876	-0.313553	0.126216	0.629709	1.08556	0.746582	1.40465	1.47652	1.14114	0.869794	1.08595	1.06801	0.703562	0.376129	0.530446
Obsl1	4.89757	5.03619	5.066	4.48509	4.25728	4.44803	3.45888	3.31486	3.44287	5.36157	5.46428	5.23662	5.18542	4.9995	5.07105	4.66728	4.88864	4.66593	5.47888	5.29826	5.40897
Inha	-1.20687	-1.30731	-1.1979	-0.998558	-1.48122	-2.88289	-2.38279	-2.30321	-2.32796	-1.69222	-1.01505	-1.70832	-1.75239	-1.36702	-1.50693	-1.83364	-1.59648	-1.92576	-0.794465	-1.84271	-0.88075
Stk11ip	5.54573	5.79019	5.68003	5.63822	5.35136	5.35965	5.38568	5.16579	5.34022	5.90281	5.84707	5.69785	5.72042	5.56345	5.54941	5.35912	5.63327	5.41992	5.79445	5.64389	5.84746
Slc4a3	2.71403	2.86056	2.87205	2.84132	2.78511	2.8157	3.43905	3.21407	3.38464	3.21301	3.37115	3.30868	2.80587	2.74661	2.75573	2.96393	3.00199	2.85107	3.79155	3.66016	3.73834
Epha4	6.01088	6.41099	6.29004	5.82542	5.60183	5.47554	5.68727	5.24236	5.53375	6.40309	6.37632	6.17874	5.71325	5.61356	5.63611	4.91292	5.36781	5.08624	5.99767	5.82801	5.92414
Pax3	-2.86398	-3.42278	-2.23538	-2.30522	-2.75131	-2.54185	-1.95215	-2.4783	-2.11383	-2.02664	-2.25897	-2.31837	-2.14832	-1.81448	-2.95759	-2.65078	-1.6927	-2.69627	-1.67316	-2.7938	-1.48114
Sgpp2	0.982471	1.10078	0.9843	1.24775	1.17803	1.04942	1.22808	0.829601	1.33652	1.05713	1.46464	0.746582	1.08757	0.68802	0.856614	0.845647	0.883952	0.716109	1.27351	0.783129	1.40387
Farsb	7.25984	7.51688	7.40382	7.25391	7.02377	6.99127	6.54679	6.2855	6.46164	7.62418	7.63704	7.40677	7.47325	7.24482	7.2931	6.98938	7.2479	7.02633	7.06537	7.03624	7.0178
Mogat1	-6.56442	-3.42278	-4.16138	-3.09372	-6.83877	-4.46785	-2.04837	-2.4783	-2.72389	-3.74285	-4.92194	-4.24437	-6.39625	-4.53695	-5.27952	-4.23574	-3.38075	-5.19877	-2.92692	-2.7938	-3.62798
Acsl3	6.14143	6.44535	6.33428	6.09184	5.69577	5.70333	5.46188	5.08148	5.32309	6.4089	6.44129	6.15501	6.25323	5.96946	6.1378	5.29981	5.58919	5.38775	5.9908	5.87839	5.87158
Utp14b	3.75186	4.17961	3.99344	3.51966	3.2367	3.16005	3.5845	2.9371	3.55859	4.03758	4.15932	3.86311	3.71358	3.62796	3.63636	3.05625	3.63544	3.28101	3.94534	3.99889	3.71821
Kcne4	-6.56442	-6.59271	-6.48331	-6.55315	-4.51685	-6.78978	-3.73643	-7.43249	-4.64989	-6.5502	-6.5069	-6.5663	-6.39625	-6.85887	-5.27952	-5.45813	-6.55068	-3.97638	-6.62736	-6.70069	-4.85038
Scg2	-4.24249	-5.00775	-3.67595	-1.59895	-1.48122	-1.9318	1.088	1.26447	1.66118	-3.74285	-4.18497	-6.5663	-3.5889	-4.05152	-4.54256	-0.443183	-0.246896	-0.51695	-0.360569	-0.192892	0.0724561
Ap1s3	5.05075	5.25239	5.12171	5.08936	5.02735	4.9462	5.39372	5.10497	5.39969	5.30739	5.19137	5.19733	5.1001	4.91797	4.66446	4.77668	5.02817	4.68946	5.24955	5.22524	5.39002
Wdfy1	5.69208	5.99437	5.83665	5.65478	5.43006	5.46908	5.57469	5.23706	5.57917	5.89921	5.917	5.76713	5.8755	5.64867	5.65883	5.25296	5.56209	5.31265	5.91447	5.68275	5.89362
Mrpl44	5.87099	6.03551	5.96041	5.87809	5.64932	5.68773	5.61941	5.45454	5.60443	6.07938	6.02473	5.9308	6.07415	5.83831	5.86789	5.61221	5.83222	5.62645	5.91495	5.88451	5.89025
Serpine2	4.8529	5.05969	4.96533	7.23995	6.93034	6.96813	7.70542	7.60467	7.86596	4.11425	4.24045	4.02335	4.71684	4.57419	4.63586	6.34479	6.54357	6.31578	6.78455	6.67095	6.7608
Fam124b	-1.92057	-2.20039	-2.78287	-1.59895	-2.75131	-2.70232	-2.99946	-2.78864	-2.44825	-2.84976	-2.80646	-1.92244	-2.69581	-4.05152	-2.47217	-2.79517	-2.64379	-2.53581	-3.45743	-1.9458	-2.97591
Cul3	7.1687	7.42575	7.37982	6.96637	6.67779	6.59325	6.37688	5.92794	6.29833	7.39094	7.40683	7.20674	7.30884	7.0368	7.11539	6.31322	6.75268	6.5476	6.94759	6.85618	6.8219
Dock10	-0.949713	-0.759818	-0.552569	0.412637	0.194648	0.105038	0.715701	0.53905	1.21306	-0.877775	-0.44081	-0.838381	-0.56336	-1.81448	-0.887205	0.305632	0.648996	-0.0694912	0.512196	0.783129	0.803066
Nyap2	-6.56442	-5.00775	-6.48331	-2.64626	-4.51685	-3.61985	-3.73643	-3.5256	-2.72389	-6.5502	-4.92194	-6.5663	-6.39625	-5.27391	-6.86449	-7.0431	-2.85024	-2.13988	-6.62736	-5.11572	-6.43534
Irs1	-0.0886896	0.0655032	0.284878	-0.487058	-0.0443589	-0.281985	0.0361636	-0.313553	0.0834666	0.0497126	0.000895108	0.253878	-0.330161	-0.881594	-0.489446	-0.24868	0.135824	0.158778	0.491586	0.287998	0.278907
Rhbdd1	2.93741	3.16718	3.08845	2.93268	2.61037	2.60896	3.09506	2.64299	2.93357	3.07002	2.89611	2.99785	2.73045	2.6588	2.50402	2.36842	2.69488	2.57601	3.11916	3.07903	3.14774
Col4a4	-1.43514	-2.06915	-0.701946	-0.771787	-0.363041	-0.599955	0.640544	-0.0316142	0.411888	-0.995611	-1.64892	-0.893876	-1.64136	-1.72959	-1.19206	-0.814277	-0.528308	-0.443887	-0.794465	-0.818043	-1.68045
Col4a3	-3.10499	-2.50525	-3.67595	-4.23122	-2.59085	-2.26622	-3.73643	-2.07494	-2.11383	-3.74285	-2.80646	-2.65941	-4.07432	-2.77141	-2.47217	-2.95563	-3.09124	-3.0833	-2.72046	-3.24125	-2.7349
Mff	5.82977	6.03915	5.89092	5.91114	5.61269	5.71578	5.72505	5.58518	5.71796	6.09793	6.07501	5.84812	5.96268	5.64867	5.80639	5.55983	5.89667	5.63438	6.12189	5.99519	6.0371
Tm4sf20	-6.56442	-5.00775	-6.48331	-4.23122	-5.25381	-6.78978	-5.32139	-7.43249	-4.64989	-4.96524	-4.92194	-6.5663	-6.39625	-5.27391	-6.86449	-5.45813	-6.55068	-5.19877	-6.62736	-6.70069	-6.43534
Agfg1	6.54361	6.79005	6.66755	6.47804	6.20784	6.12741	5.91522	5.46441	5.89179	6.64963	6.6411	6.52563	6.48926	6.30995	6.30622	5.8069	6.14259	5.90167	6.36293	6.14186	6.25619
Slc19a3	0.446804	0.0937922	0.411512	-0.0774134	-0.772686	-0.485999	-0.975614	-0.718248	-0.432657	0.0497126	-0.72554	-1.01171	0.233106	-0.555094	-0.887205	-1.21021	-0.246896	-0.950847	-0.794465	-0.818043	-0.369249
Ccl20	-3.75707	-5.00775	-4.89834	-6.55315	-6.83877	-6.78978	-5.32139	-5.84753	-6.97182	-3.74285	-6.5069	-6.5663	-6.39625	-4.53695	-6.86449	-5.45813	-6.55068	-5.19877	-5.04239	-5.11572	-6.43534
Daw1	-6.56442	-6.59271	-6.48331	-4.23122	-5.25381	-5.20482	-4.099	-3.97306	-3.51238	-3.74285	-6.5069	-6.5663	-4.07432	-6.85887	-2.95759	-4.23574	-6.55068	-3.97638	-6.62736	-5.11572	-4.11341
Sphkap	-1.43514	-0.864788	-0.868596	-1.12688	-2.08389	-2.26622	-1.77707	-2.07494	-0.949448	-1.19265	-1.46251	-2.65941	-1.0387	-1.18645	-1.91029	-2.65078	-1.90682	-1.35747	-1.67316	-2.45276	-2.52845
Pid1	2.35742	2.65759	2.67404	5.03041	4.69699	4.69152	4.73886	4.57699	4.77596	2.4069	2.65549	2.26975	2.83976	2.35301	2.37153	5.10506	5.37079	5.25141	4.67243	4.58876	4.62333
Dner	0.446804	0.277656	0.435557	0.341671	-0.0443589	-0.346836	-0.60257	-0.587004	-0.285315	0.1363	0.876805	0.0336117	0.592434	0.260067	0.466432	0.0337198	0.107535	-0.0422697	0.703562	0.218177	0.553346
Trip12	9.44451	9.77349	9.69507	9.30408	9.06945	8.89264	8.68298	8.05945	8.54083	9.80998	9.84837	9.63193	9.56255	9.44435	9.41391	8.68575	9.09574	8.89511	9.34363	9.27469	9.2445
Fbxo36	1.77987	1.95804	1.5335	1.73687	1.75742	1.72986	1.88481	1.71979	1.79967	2.031	1.62753	1.80439	1.75857	1.36513	1.6153	1.72178	2.03804	1.58695	2.13752	1.7464	1.90005
Slc16a14	-0.633686	-0.442961	-0.254487	-1.06129	-1.00588	-0.95689	-0.398556	-0.51363	-0.25757	-0.283414	-0.317075	-0.951591	-0.78154	-0.630056	-0.524635	-0.934571	-0.717786	-0.761369	0.0591453	-0.0713299	0.530446
A530032D15Rik	-2.17211	-2.06915	-2.23538	-1.26774	-1.28419	-1.29793	-0.975614	-0.832581	-0.0293014	-2.15788	-1.37762	-2.31837	-2.00393	-1.81448	-1.3099	-0.977007	-0.822756	-1.42618	-0.650075	-0.161528	-0.504601
Gm7609	3.49221	3.46934	3.61604	3.4025	3.66604	3.49678	3.46325	3.2355	3.63274	3.43422	2.91306	3.40955	3.52708	3.27427	2.94126	3.17001	3.58247	3.09738	3.58575	3.68625	3.64281
C130026I21Rik	-1.27902	-1.73473	-1.12575	0.317218	-0.0185958	-0.131568	1.05365	0.712165	1.38133	-1.596	-1.37762	-1.43702	-1.0387	-1.36702	-1.82009	-0.32885	-0.360852	-0.213881	0.267463	-0.0713299	0.332846
Sp110	1.0722	1.37884	0.967905	2.33864	1.88574	2.08366	2.88644	2.73367	2.82097	1.10085	1.08556	1.11318	1.19621	1.25487	0.651215	1.6399	2.01538	1.78232	2.36982	2.29649	2.44424
Sp140	1.4745	1.87082	1.72127	2.23149	1.98459	1.85768	3.02291	2.83312	3.10366	1.78519	1.79231	1.63827	1.6536	1.37475	1.41629	2.12432	2.29167	2.12015	2.59906	2.68086	2.70677
Sp100	-3.75707	-2.68582	-2.78287	-3.74579	-3.37934	-2.88289	-4.099	-3.5256	-3.51238	-4.22827	-4.92194	-3.39638	-4.07432	-3.15843	-2.61656	-3.87317	-4.22875	-2.69627	-3.45743	-3.00025	-2.18741
A630001G21Rik	0.255756	0.62646	-0.143456	0.046766	0.259257	-0.0483127	0.528277	-0.355678	0.590427	0.344618	0.89398	0.0630555	0.398166	-0.117407	0.1242	-0.0544111	0.526139	0.335204	1.34419	1.4026	1.23
9930111H07Rik	-1.92057	-1.46343	-0.991453	-1.42386	-1.22406	-1.6605	-1.48009	-2.90893	-1.92742	-2.02664	-1.37762	-1.20875	-1.35186	-2.10399	-1.65503	-2.18511	-0.996087	-1.73934	-1.4179	-2.45276	-1.48114
Cab39	6.11879	6.40571	6.31739	6.29528	6.11196	6.03219	6.29286	6.03065	6.30183	6.46434	6.43836	6.27034	6.46581	6.18398	6.30591	6.09949	6.35565	6.18259	6.76429	6.67177	6.73004
Itm2c	4.66259	4.73203	4.79688	5.07667	4.78373	4.99281	5.21356	5.22281	5.2633	4.77791	4.62945	4.58408	4.9081	4.62141	4.65662	4.7097	4.94668	4.75591	5.32284	5.29685	5.27934
4933407L21Rik	-6.56442	-6.59271	-6.48331	-6.55315	-6.83877	-5.20482	-4.58442	-7.43249	-4.16446	-6.5502	-6.5069	-6.5663	-6.39625	-6.85887	-6.86449	-7.0431	-6.55068	-6.78374	-5.04239	-6.70069	-6.43534
Gpr55	-4.24249	-4.27078	-3.02387	0.586404	0.360898	0.198905	0.982392	0.955524	1.29028	-6.5502	-4.92194	-4.98134	-4.07432	-4.53695	-4.05713	0.305632	0.368187	0.396172	-1.2698	-1.41528	-0.707418
Spata3	-6.56442	-6.59271	-3.67595	-3.38322	-4.51685	-2.88289	-3.44692	-3.18457	-3.80189	-6.5502	-6.5069	-2.86586	-6.39625	-5.27391	-5.27952	-3.34266	-4.96571	-3.0833	-3.45743	-4.37876	-2.52845
2810459M11Rik	0.35444	0.984721	0.696603	2.05048	1.85819	2.14391	1.50728	1.71979	1.45025	-0.57292	-0.357152	-0.733411	0.952478	0.152353	0.666896	1.46073	1.64408	1.38117	1.03798	0.518482	1.06451
Psmd1	8.79934	8.98693	8.89556	8.95876	8.74169	8.7096	8.27779	8.13496	8.23973	9.0424	9.00371	8.80884	8.91404	8.64883	8.72607	8.5453	8.82975	8.59642	8.74846	8.65662	8.66963
Htr2b	-4.97946	-4.27078	-3.02387	-3.74579	-3.66885	-3.61985	-2.81889	-3.73205	-3.51238	-2.46274	-3.04747	-2.31837	-4.07432	-2.77141	-4.54256	-3.34266	-2.64379	-3.61381	-3.16792	-3.00025	-3.26541
Armc9	4.06948	4.32839	4.26573	4.36795	4.10447	4.03756	3.9002	3.83136	4.13213	4.46591	4.64729	4.36813	4.33082	4.13619	4.2564	3.98964	4.24455	4.0641	4.60567	4.50938	4.58356
B3gnt7	6.8936	7.14844	7.03424	6.28271	6.02754	6.11052	6.29898	6.15423	6.21197	7.08812	7.10999	6.99749	6.7663	6.56752	6.56558	5.93186	6.2239	6.01007	6.72813	6.69792	6.75618
Ncl	11.9681	12.1492	12.1023	11.6833	11.7563	11.6556	10.9349	10.7075	10.8706	11.9712	12.0125	12.0242	12.166	11.8209	11.772	11.5454	11.8923	11.6742	11.6052	11.6068	11.5229
Snora75	-1.20687	-1.10086	-0.991453	-1.59895	-1.55337	-1.36351	-1.77707	-2.30321	-1.47996	-0.667557	-0.44081	-0.838381	-0.66833	-1.30429	-0.887205	-1.21021	-1.26527	-1.42618	-0.845996	-1.5714	-0.762913
Gm24148	-2.47696	-2.06915	-1.83945	-3.38322	-2.19492	-2.39746	-2.38279	-3.97306	-3.27138	-0.995611	-1.75201	-1.52191	-2.93682	-1.64942	-2.0065	-2.51953	-1.19312	-2.69627	-2.37943	-1.84271	-1.68045
Snord82	-3.10499	-1.83782	-2.39584	-1.90929	-1.98079	-2.39746	-2.38279	-2.90893	-2.11383	-1.05835	-0.16705	-1.20875	-1.64136	-1.57347	-2.61656	-1.26174	-1.6927	-2.02885	-1.49807	-1.9458	-0.88075
C130036L24Rik	1.23648	1.54172	1.26489	1.48577	1.51437	1.42454	0.982392	0.480396	0.904701	0.609671	0.692773	0.531731	1.05496	0.792177	0.870224	0.869794	1.07138	1.34038	0.532516	0.459185	0.38484
Nmur1	-2.86398	-4.27078	-6.48331	-2.64626	-2.93188	-2.70232	-1.77707	-2.4783	-1.47996	-3.74285	-6.5069	-6.5663	-4.81129	-5.27391	-3.16405	-2.51953	-2.02711	-3.32431	-2.72046	-3.00025	-2.97591
1700019O17Rik	-3.75707	-2.89227	-6.48331	-0.487058	-0.395831	-0.250621	-0.306438	-0.232821	0.479395	-6.5502	-4.92194	-6.5663	-1.87269	-2.10399	-2.61656	-0.934571	-1.12441	-0.852999	-1.34195	-1.5714	-1.30606
Ptma	11.9258	12.0119	11.997	11.6101	11.7777	11.692	11.0488	10.8583	11.0475	11.7216	11.7596	11.9239	12.0868	11.6386	11.5163	11.5818	11.9131	11.5259	11.6523	11.4328	11.5746
Pde6d	4.17789	4.25826	4.31354	3.8488	3.61963	3.65627	4.05293	4.01511	4.00045	4.56809	4.57857	4.37695	4.26997	3.97639	4.06255	3.64078	3.81017	3.59672	5.007	4.8969	5.04999
Cops7b	5.79175	5.99014	5.91624	6.01029	5.72752	5.83935	5.77115	5.60625	5.71622	5.9197	5.95535	5.82843	5.98988	5.70551	5.80551	5.67351	5.9182	5.63491	6.01582	5.93662	5.888
Nppc	-0.335604	-0.36389	-0.600663	0.0167088	0.12701	0.152735	-0.0359862	-0.0316142	0.69352	-0.995611	-1.98334	-1.07445	-0.246503	-0.630056	-0.29463	0.0121866	-0.0428816	-0.125525	-0.561266	-0.867796	-0.285591
Dis3l2	3.89398	3.94159	3.93138	4.0024	3.85558	3.8092	3.8905	3.71789	3.88383	4.02439	4.10689	3.94644	3.88336	3.78768	3.80351	3.81877	4.05943	3.77564	4.20474	4.07821	4.18396
Alppl2	-1.07257	-0.615428	-0.868596	0.292343	-0.64895	-0.640033	0.54486	0.712165	0.762894	-1.34075	-0.834474	-1.20875	-0.841661	-1.24416	-0.887205	0.156577	-0.0115174	-0.374346	-0.0574996	0.265098	0.194018
Alpi	-6.56442	-3.78535	-6.48331	-3.38322	-2.19492	-2.14592	-2.15146	-3.73205	-1.76236	-4.96524	-6.5069	-6.5663	-4.81129	-4.05152	-5.27952	-2.95563	-2.46321	-3.97638	-3.82	-5.11572	-4.85038
Akp3	-6.56442	-5.00775	-3.31338	-3.74579	-4.03142	-2.54185	-3.20591	-3.34503	-2.32796	-3.38028	-4.92194	-4.98134	-6.39625	-5.27391	-4.54256	-4.72117	-2.85024	-6.78374	-3.45743	-2.45276	-3.26541
Ecel1	-0.189384	0.546843	0.59351	0.847733	0.783277	0.802677	1.68236	1.47139	1.72515	0.483223	0.481785	0.422384	0.659032	0.624941	0.619331	1.16148	1.30107	1.25518	1.75202	1.98931	1.873
Prss56	0.935423	1.34393	1.34324	3.60799	3.40082	3.65627	3.52306	3.59472	3.71206	-0.57292	-0.834474	-1.07445	1.03838	1.31605	1.32039	2.87428	2.86507	3.01554	1.99103	1.8955	1.78866
Chrnd	-2.3165	-2.50525	-2.09099	0.365716	0.172453	0.176005	0.640544	0.288606	0.976551	-3.38028	-2.11458	-2.65941	-2.14832	-1.18645	-2.47217	-0.148278	-0.717786	0.0617533	-0.604987	-0.510862	-0.285591
Chrng	-4.24249	-2.20039	-2.57642	-3.09372	-2.44646	-2.39746	-2.51403	-2.4783	-4.64989	-3.09077	-1.86304	-2.86586	-2.48936	-4.05152	-5.27952	-2.65078	-2.46321	-2.87685	-2.37943	-1.9458	-2.97591
Eif4e2	7.53435	7.71769	7.59293	7.42154	7.17289	7.21506	6.43808	6.30063	6.46789	7.71637	7.64657	7.48703	7.61855	7.39046	7.41375	7.0398	7.31206	7.11647	7.23519	7.17861	7.20163
Efhd1	2.37516	2.86877	2.6226	2.56839	2.32362	2.28436	1.38367	1.03103	1.49986	2.44132	2.56724	2.21833	2.70441	2.10402	2.11565	1.83649	1.96108	1.58695	1.90012	1.7464	1.73959
Gigyf2	6.69429	6.87477	6.90511	7.17126	7.09095	6.89223	7.41494	6.9403	7.48139	6.81051	6.83809	6.86898	6.87477	6.67287	6.50743	7.04495	7.3844	7.24062	7.22761	7.22515	7.16887
Kcnj13	-2.65753	-1.94885	-3.67595	-1.34369	-2.44646	-2.39746	-1.6969	-3.18457	-2.5795	-1.90634	-3.69954	-2.04274	-2.93682	-3.15843	-2.77702	-1.83364	-1.79579	-1.42618	-1.2698	-1.84271	-4.11341
3110079O15Rik	-2.86398	-3.42278	-4.89834	-2.85271	-3.13834	-3.61985	-4.099	-2.22304	-3.27138	-3.74285	-4.18497	-4.98134	-2.48936	-4.53695	-2.95759	-3.58366	-4.96571	-3.0833	-2.92692	-2.17712	-3.26541
Ngef	0.512393	0.0366483	0.31111	1.58128	1.03774	1.50024	2.38597	2.25225	2.54978	0.1363	0.287516	0.175166	0.371934	0.300997	0.466432	1.36205	1.40933	1.44026	2.25834	2.10344	2.10769
Neu2	-6.56442	-6.59271	-6.48331	-4.96818	-4.03142	-3.61985	-3.44692	-4.62514	-2.88435	-6.5502	-6.5069	-6.5663	-6.39625	-6.85887	-4.54256	-3.58366	-4.96571	-6.78374	-6.62736	-5.11572	-6.43534
Inpp5d	6.96293	7.18916	7.11858	7.44218	7.16078	7.15466	7.25691	6.90909	7.21947	6.61518	6.71303	6.52066	7.13379	6.94314	6.96117	7.04941	7.31824	7.12268	7.62686	7.536	7.6146
Atg16l1	6.35052	6.56511	6.4988	6.41858	6.14689	6.18947	5.82688	5.59247	5.81996	6.33416	6.36443	6.13479	6.43446	6.19012	6.21216	5.81508	6.13254	5.89728	6.2505	6.18749	6.25706
Scarna6	-2.86398	-2.34478	-2.39584	-2.16083	-2.08389	-2.54185	-2.65842	-3.34503	-3.27138	-2.84976	-2.60001	-2.31837	-2.93682	-1.57347	-3.40505	-2.28821	-3.38075	-2.69627	-2.37943	-3.89333	-1.68045
Sag	-2.47696	-1.63851	-2.57642	-0.143756	-0.429384	-0.346836	1.27852	1.22214	1.49171	-3.38028	-2.41944	-4.98134	-3.22633	-3.68895	-5.27952	-0.814277	-0.822756	-1.35747	-0.0574996	-0.161528	-0.326814
Dgkd	6.33248	6.60097	6.56977	7.21162	7.00367	6.95306	7.18781	6.97285	7.29241	6.62924	6.70271	6.48065	6.59651	6.39276	6.43887	6.87418	7.08787	6.95509	7.06079	6.93809	7.06911
Usp40	4.01206	4.15128	4.16325	4.2437	3.87289	3.93729	4.25541	3.91014	4.33368	4.29136	4.29965	4.25148	4.18212	4.03063	4.06551	3.99651	4.45845	4.24624	4.8967	4.75515	4.87357
Ugt1a7c	-6.56442	-6.59271	-6.48331	-6.55315	-6.83877	-6.78978	-6.90635	-7.43249	-5.38685	-6.5502	-6.5069	-6.5663	-6.39625	-5.27391	-6.86449	-4.72117	-6.55068	-6.78374	-5.04239	-6.70069	-6.43534
Ugt1a6b	-4.97946	-3.42278	-3.31338	-1.19559	-2.31521	-1.6605	-0.248139	-0.612315	0.208093	-3.38028	-6.5069	-4.24437	-4.81129	-4.05152	-5.27952	-1.68554	-1.79579	-1.22915	-2.37943	-1.9458	-1.39094
Ugt1a6a	-6.56442	-6.59271	-3.67595	-1.34369	-1.79438	-1.83558	-0.566501	-0.466709	-0.0293014	-6.5502	-6.5069	-3.75895	-4.07432	-3.15843	-4.54256	-1.26174	-1.59648	-1.05582	-2.10379	-1.74649	-1.68045
Ugt1a5	-6.56442	-6.59271	-6.48331	-6.55315	-4.51685	-6.78978	-6.90635	-7.43249	-6.97182	-6.5502	-6.5069	-6.5663	-6.39625	-6.85887	-6.86449	-7.0431	-6.55068	-5.19877	-5.04239	-6.70069	-6.43534
Ugt1a2	-4.97946	-6.59271	-6.48331	-6.55315	-5.25381	-6.78978	-6.90635	-7.43249	-5.38685	-6.5502	-6.5069	-6.5663	-6.39625	-6.85887	-6.86449	-7.0431	-6.55068	-5.19877	-6.62736	-6.70069	-6.43534
Dnajb3	-0.414676	-0.759818	-0.701946	0.267032	0.0067153	0.105038	1.19694	1.21496	1.47527	0.217984	-0.44081	-0.635564	0.0466932	-0.928137	0.00587958	0.718455	0.743944	0.937362	1.52746	1.66126	1.70932
Ugt1a1	-4.97946	-6.59271	-6.48331	-4.23122	-4.03142	-5.20482	-4.099	-7.43249	-6.97182	-4.96524	-6.5069	-6.5663	-4.81129	-6.85887	-6.86449	-4.23574	-6.55068	-6.78374	-6.62736	-6.70069	-6.43534
Mroh2a	-4.24249	-6.59271	-4.16138	-2.30522	-2.93188	-1.6605	-0.639564	-1.32397	-0.528872	-3.09077	-4.92194	-6.5663	-4.07432	-6.85887	-6.86449	-1.48851	-2.02711	-2.02885	-2.37943	-2.61322	-3.26541
Hjurp	2.76873	2.93672	3.14423	2.86681	2.74054	2.67579	2.55513	2.08518	2.65572	3.12399	3.13876	2.84097	2.78117	2.55687	2.60922	2.37265	2.69488	2.42815	2.59906	2.39998	2.67057
Trpm8	-6.56442	-5.00775	-4.16138	-4.23122	-5.25381	-4.46785	-3.73643	-5.84753	-4.64989	-3.09077	-3.69954	-6.5663	-6.39625	-4.53695	-4.05713	-4.72117	-6.55068	-5.19877	-5.04239	-4.37876	-2.52845
Spp2	-6.56442	-4.27078	-4.16138	-2.85271	-3.66885	-3.61985	-1.95215	-1.8779	-2.44825	-6.5502	-4.18497	-4.24437	-6.39625	-6.85887	-4.54256	-2.65078	-4.96571	-3.32431	-2.37943	-2.30837	-2.18741
Glrp1	-6.56442	-4.27078	-4.89834	-4.23122	-6.83877	-6.78978	-3.44692	-3.73205	-3.27138	-6.5502	-4.92194	-6.5663	-4.81129	-6.85887	-6.86449	-7.0431	-4.96571	-5.19877	-6.62736	-6.70069	-4.11341
Gm19589	-1.20687	-1.73473	-1.95974	-0.825226	-1.00588	-1.43223	-0.883983	-0.51363	-0.496082	-1.79531	-1.75201	-1.2809	-1.75239	-1.57347	-1.7352	-1.42839	-0.528308	-0.950847	-1.4179	-1.08598	-1.68045
Arl4c	2.24615	2.66703	2.40848	2.42127	2.24071	2.15566	4.10697	4.00993	4.2648	3.18282	3.32441	3.19691	2.93242	2.43345	2.64529	2.71679	2.88604	2.74959	3.94345	3.78414	4.04747
Platr5	2.58278	2.69038	2.73344	2.74377	2.52973	2.75132	2.02734	2.4789	1.95596	3.02155	3.14595	2.87041	2.52559	2.61077	2.76305	2.23999	2.59653	2.14404	2.64644	2.63694	2.60632
1700067G17Rik	-4.24249	-6.59271	-6.48331	-6.55315	-6.83877	-6.78978	-6.90635	-7.43249	-6.97182	-4.96524	-6.5069	-6.5663	-6.39625	-6.85887	-6.86449	-5.45813	-4.96571	-5.19877	-6.62736	-5.11572	-6.43534
Sh3bp4	5.52204	5.80149	5.6604	5.71686	5.49857	5.52509	5.70629	5.5102	5.79823	5.83269	5.8057	5.61888	5.62508	5.43546	5.47953	5.24951	5.44827	5.23828	5.86675	5.70206	5.82587
C030007H22Rik	-6.56442	-6.59271	-6.48331	-6.55315	-6.83877	-5.20482	-4.58442	-5.84753	-6.97182	-6.5502	-6.5069	-6.5663	-6.39625	-6.85887	-6.86449	-7.0431	-4.22875	-3.97638	-6.62736	-6.70069	-6.43534
Agap1	4.79807	5.08104	4.96533	5.36161	5.21481	5.09706	7.18434	6.75926	7.24803	5.22088	5.18354	5.18315	4.94527	4.83766	4.77982	5.50933	5.82246	5.65063	6.36505	6.38926	6.37984
4933400F21Rik	-4.24249	-6.59271	-4.89834	-4.23122	-6.83877	-6.78978	-5.32139	-3.97306	-4.16446	-6.5502	-6.5069	-6.5663	-6.39625	-6.85887	-4.54256	-5.45813	-3.38075	-5.19877	-3.82	-5.11572	-6.43534
Gbx2	3.31669	3.64927	3.63434	2.71598	2.56424	2.65524	2.69913	2.38609	2.41835	4.92907	4.88273	4.78187	3.89031	3.69283	3.65613	3.00266	3.35471	3.07269	4.703	4.56317	4.56396
Asb18	-6.56442	-6.59271	-6.48331	-4.23122	-5.25381	-5.20482	-6.90635	-7.43249	-6.97182	-6.5502	-6.5069	-6.5663	-6.39625	-6.85887	-6.86449	-7.0431	-6.55068	-6.78374	-6.62736	-4.37876	-6.43534
Iqca	-3.10499	-2.50525	-2.39584	-1.06129	-1.62932	-1.06186	-0.367192	-0.638078	-0.464021	-2.02664	-2.80646	-2.17398	-2.48936	-2.33531	-3.16405	-1.26174	-1.26527	-1.92576	-0.437531	-1.5714	-2.04302
Ackr3	1.70704	1.85437	1.75031	0.830557	0.895935	1.06197	1.35574	0.875845	1.01118	1.69297	1.7552	1.70516	1.6536	1.11267	1.14114	0.564235	0.867176	0.510884	1.55752	1.50388	1.95268
Cops8	6.52088	6.72739	6.60366	6.47804	6.21498	6.30215	5.95066	5.89968	5.97161	6.74198	6.78067	6.51535	6.61235	6.4459	6.54159	6.02013	6.21108	6.06743	6.4325	6.35747	6.34377
Col6a3	0.730198	0.938673	1.00051	1.89394	1.39484	1.5896	3.21129	2.72359	3.24372	1.12928	0.859423	1.04103	0.803422	0.624941	0.842874	1.72178	1.6925	1.79746	1.63474	1.68733	1.75942
Mlph	1.67875	1.95032	1.97202	1.5606	1.51437	1.71405	1.42904	0.997959	1.21306	2.08279	2.06675	1.91348	2.02581	1.72233	1.73914	1.48438	1.58375	1.33001	1.64411	1.49407	1.63612
Prlh	-6.56442	-6.59271	-4.89834	-6.55315	-6.83877	-6.78978	-6.90635	-5.84753	-6.97182	-6.5502	-6.5069	-6.5663	-6.39625	-6.85887	-6.86449	-7.0431	-6.55068	-6.78374	-6.62736	-5.11572	-6.43534
Rab17	0.836456	1.04392	1.09412	2.77103	2.59794	2.71206	2.29087	2.37002	2.5537	0.438484	0.363465	0.0035545	1.3653	1.37475	1.36913	2.53622	2.67574	2.21344	2.09032	2.00322	2.30275
Lrrfip1	4.55905	4.83827	4.7059	6.1093	6.05168	5.9392	7.13145	6.88089	7.26517	4.63653	4.79402	4.66792	5.01579	4.74892	4.71813	6.18888	6.40552	6.2322	6.39415	6.32739	6.33677
Rbm44	2.47175	2.98283	3.08465	2.52099	2.4899	2.102	2.63475	2.28347	2.61877	3.27476	3.16021	3.08654	2.80097	2.56949	2.72984	2.26297	2.54999	2.28504	2.95948	2.76488	2.77655
Ramp1	-6.56442	-6.59271	-4.89834	-4.96818	-6.83877	-5.20482	-5.32139	-3.97306	-4.16446	-6.5502	-6.5069	-6.5663	-6.39625	-6.85887	-6.86449	-5.45813	-6.55068	-5.19877	-2.72046	-3.89333	-3.26541
Ube2f	5.30324	5.50828	5.38204	5.26663	4.96253	5.10466	4.89172	4.77116	4.85195	5.50474	5.46428	5.23985	5.32185	5.133	5.08716	4.70216	5.0206	4.87314	5.29709	5.31717	5.24985
Scly	4.46279	4.59897	4.47162	4.59215	4.30525	4.43723	4.28286	4.08567	4.29087	4.64148	4.73449	4.51518	4.7793	4.30792	4.2693	4.30175	4.52146	4.37424	4.84787	4.84765	4.72768
Espnl	-0.949713	-0.288928	-1.43891	-0.178107	-0.534994	0.0557104	0.841842	0.829601	1.16261	-1.69222	-0.278081	-1.2809	-1.11085	-1.57347	-1.3099	-0.222917	0.0191794	-0.761369	0.934887	0.876742	0.948366
Klhl30	-0.731533	-0.484184	-1.1979	3.16624	2.82834	2.94662	4.17912	4.06486	4.44762	-2.64331	-4.92194	-4.24437	-0.614891	-1.43261	-0.887205	1.95408	1.93716	1.85651	1.82797	1.81895	1.64681
Fam132b	2.01678	1.97335	1.98837	2.02805	1.85122	1.80641	1.41106	0.92945	1.54782	2.00055	2.16199	2.06669	2.10758	2.01457	2.06921	1.9198	2.04551	1.88515	2.43064	2.36809	2.41328
Ilkap	5.62818	5.69529	5.70374	5.66693	5.40708	5.58172	5.07842	5.02155	5.03836	5.84881	5.92381	5.67181	5.78583	5.47512	5.73752	5.29313	5.53247	5.34135	5.77539	5.65329	5.65113
1700020N18Rik	-6.56442	-5.00775	-6.48331	-6.55315	-6.83877	-6.78978	-6.90635	-5.84753	-4.16446	-6.5502	-4.18497	-6.5663	-6.39625	-6.85887	-6.86449	-7.0431	-6.55068	-6.78374	-6.62736	-5.11572	-6.43534
Hes6	4.26609	4.45782	4.30051	5.04071	4.96898	5.09934	4.76917	4.75517	4.74543	4.27873	4.22866	4.20601	4.68123	4.28642	4.41222	4.89979	5.03005	4.96404	5.38771	5.34131	5.40032
Per2	-0.0566284	-0.325922	0.146051	-0.013988	0.03159	-0.44993	0.655891	0.159963	0.904701	0.29529	0.927729	0.0035545	0.763621	0.435746	0.742845	0.391532	0.815646	0.964456	0.807273	1.06086	0.982514
Traf3ip1	4.90369	4.99084	4.98277	5.15378	5.26222	5.11146	4.83806	4.45358	4.81486	4.73347	4.88488	4.90791	5.27485	4.85064	4.75711	5.00505	5.31776	5.21943	5.15031	5.04204	5.17338
Asb1	4.76929	5.04889	4.86598	5.48268	5.21005	5.2176	5.10941	4.8767	5.08109	4.20719	4.18746	4.0064	4.99123	4.83069	4.81367	5.04867	5.27468	4.99885	4.509	4.28871	4.46175
Twist2	-3.75707	-4.27078	-4.16138	-3.38322	-4.51685	-5.20482	-2.65842	-1.8779	-1.92742	-2.46274	-3.33697	-3.10687	-4.07432	-4.53695	-4.05713	-2.79517	-2.46321	-2.53581	-1.87247	-1.5714	-1.68045
Hdac4	3.90827	4.19927	4.19529	4.37685	4.22799	3.97923	4.48436	3.95175	4.38519	4.37832	4.54499	4.3323	3.99069	4.18893	3.96286	4.18271	4.52681	4.32935	4.62472	4.43181	4.43117
Ndufa10	6.83846	7.04494	6.90995	7.06352	6.8153	6.87211	6.76883	6.64207	6.78192	7.09016	7.081	6.83844	6.98245	6.75319	6.80805	6.71565	6.9453	6.76376	7.0682	6.99704	7.02448
Olfr1414	-6.56442	-6.59271	-6.48331	-4.96818	-4.51685	-6.78978	-5.32139	-5.84753	-6.97182	-6.5502	-6.5069	-6.5663	-6.39625	-5.27391	-6.86449	-7.0431	-6.55068	-6.78374	-6.62736	-4.37876	-6.43534
Olfr1413	-6.56442	-6.59271	-6.48331	-4.96818	-6.83877	-6.78978	-3.20591	-3.5256	-5.38685	-4.96524	-6.5069	-6.5663	-6.39625	-6.85887	-6.86449	-7.0431	-6.55068	-6.78374	-5.04239	-5.11572	-6.43534
Olfr1411	-6.56442	-6.59271	-6.48331	-4.23122	-4.51685	-3.98242	-3.20591	-3.5256	-2.88435	-6.5502	-6.5069	-6.5663	-6.39625	-6.85887	-6.86449	-3.87317	-4.22875	-3.97638	-4.30543	-4.37876	-6.43534
Olfr1410	-4.24249	-5.00775	-4.89834	-1.42386	-1.98079	-2.03489	-1.4145	-1.70457	-1.29939	-4.22827	-6.5069	-6.5663	-4.07432	-3.68895	-4.54256	-2.28821	-1.90682	-1.92576	-6.62736	-5.11572	-3.62798
Olfr12	-3.75707	-5.00775	-6.48331	-0.998558	-0.956132	-1.06186	0.293321	0.444023	0.916927	-6.5502	-6.5069	-6.5663	-4.07432	-6.85887	-5.27952	-1.61683	-1.6927	-1.82954	-1.67316	-1.1461	-1.30606
Myeov2	5.04059	5.07839	4.95601	5.17265	4.90816	5.19	4.91901	5.10254	4.92035	5.28546	5.18528	4.87509	5.03577	4.80068	5.09007	4.7501	4.94268	4.75978	5.30818	5.15535	5.10042
Otos	-2.3165	-3.78535	-6.48331	-1.34369	-1.62932	-1.06186	-2.26249	-2.30321	-2.44825	-4.96524	-4.92194	-4.24437	-3.5889	-3.15843	-3.16405	-1.91381	-3.09124	-2.87685	-2.92692	-2.45276	-2.97591
Gpc1	4.34172	4.53335	4.54529	4.68585	4.4192	4.41296	4.98581	4.81157	5.0695	4.69238	4.70316	4.54418	4.57026	4.42826	4.40172	4.71804	4.88447	4.59943	5.19561	5.10223	5.19265
Ankmy1	-1.70644	-1.54831	-1.95974	-1.42386	-1.70949	-0.767412	-0.716526	-1.3664	-0.631966	-1.19265	-0.72554	-0.893876	-1.1868	-2.21502	-1.50693	-1.61683	-0.935966	-1.57428	-1.20109	-0.818043	-0.326814
Dusp28	2.88885	3.08501	2.86321	3.56709	3.08455	3.32526	2.99301	3.09401	3.10099	2.56094	2.51269	2.27605	2.77117	2.4698	2.52998	3.00266	3.17554	2.8438	3.0219	3.01184	2.9288
Rnpepl1	3.68469	3.99131	3.90794	4.6557	4.4286	4.44803	5.10523	4.90596	5.17761	3.8666	3.86488	3.73634	4.23037	4.05476	4.07583	4.6861	4.91642	4.74325	5.09673	5.07534	5.16225
9430060I03Rik	-3.3945	-4.27078	-4.89834	-4.96818	-2.93188	-2.88289	-2.65842	-2.57451	-3.51238	-2.46274	-2.80646	-6.5663	-3.22633	-3.68895	-3.16405	-3.13621	-3.09124	-3.97638	-3.45743	-4.37876	-2.97591
Capn10	5.11021	5.33248	5.13002	6.04141	5.66728	5.90523	5.99772	6.0459	6.13196	5.1262	5.20606	4.97043	5.40182	5.13866	5.1281	5.65235	5.75908	5.65271	5.79707	5.80785	5.88123
Gpr35	-0.891998	-0.288928	-0.928717	0.946699	0.280166	0.541137	1.20739	0.989571	1.51602	0.0497126	-1.29745	-0.15691	-0.904397	-0.555094	-0.887205	0.718455	0.438008	0.634116	0.756349	0.194131	0.278907
Aqp12	-6.56442	-6.59271	-6.48331	-6.55315	-6.83877	-6.78978	-5.32139	-5.84753	-4.64989	-6.5502	-6.5069	-6.5663	-6.39625	-6.85887	-6.86449	-4.72117	-6.55068	-6.78374	-6.62736	-6.70069	-6.43534
Kif1a	3.86289	4.10686	4.06262	4.36646	4.16193	4.05336	5.04092	4.60471	5.04325	4.25635	4.17522	4.14709	4.23584	4.07112	3.97708	4.26126	4.5467	4.34748	5.37932	5.4347	5.4168
Agxt	-6.56442	-3.42278	-2.57642	-1.69517	-2.75131	-3.61985	-3.73643	-3.18457	-4.16446	-3.38028	-3.33697	-3.10687	-3.5889	-4.05152	-5.27952	-4.23574	-4.96571	-6.78374	-1.87247	-3.53076	-2.97591
2310007B03Rik	-2.65753	-2.50525	-3.67595	-2.46568	-2.31521	-2.54185	-0.677532	-2.3881	-1.61426	-2.64331	-3.69954	-3.75895	-3.5889	-3.68895	-2.77702	-2.95563	-1.79579	-1.29188	-0.95493	-0.592162	-1.07779
Sned1	2.41572	3.15044	2.93244	3.6453	3.48653	3.3122	3.23703	2.40513	3.32625	2.78296	3.39548	3.08654	2.80097	2.82587	2.7261	2.89501	3.16529	3.15731	3.24455	3.21669	2.95483
Mterf4	4.75581	4.98519	4.92449	4.98164	4.70667	4.74792	4.51097	4.25619	4.58708	5.16705	4.96122	4.95284	4.9081	4.68077	4.68289	4.70803	4.9724	4.78469	5.18281	5.17391	5.16504
Pask	5.74249	6.05002	5.94479	5.66572	5.43706	5.34945	5.6282	5.32469	5.63528	6.17069	6.23098	6.05048	6.02187	5.89956	5.8564	5.70615	5.96478	5.82475	6.24743	6.16949	6.25007
Ppp1r7	6.82077	7.15118	6.98926	6.79046	6.60274	6.58132	6.3319	6.03778	6.30154	7.15251	7.17993	6.99511	7.07454	6.79565	6.91657	6.53114	6.84579	6.58108	6.93739	6.83471	6.84471
Mir6902	-4.97946	-5.00775	-6.48331	-6.55315	-6.83877	-6.78978	-6.90635	-5.84753	-6.97182	-6.5502	-6.5069	-4.98134	-6.39625	-6.85887	-6.86449	-4.72117	-4.22875	-5.19877	-5.04239	-6.70069	-6.43534
Ano7	0.177044	1.05834	0.829577	3.64038	3.25794	3.38639	4.07593	3.77269	4.29204	-0.527832	-0.063956	-0.376477	0.861138	0.748456	0.553367	3.50283	3.7428	3.55723	2.65573	2.82483	2.95483
Hdlbp	9.21875	9.55137	9.44329	9.6126	9.35854	9.23118	9.02441	8.6226	9.05088	9.43393	9.42442	9.29379	9.37887	9.18379	9.15265	9.09496	9.37467	9.20984	9.28747	9.29117	9.21327
Sept2	7.55881	7.84172	7.69435	7.52459	7.28349	7.19722	7.00232	6.73923	6.95309	7.87744	7.92649	7.70027	7.64908	7.45365	7.49478	7.09125	7.34745	7.14487	7.70097	7.55397	7.66639
Farp2	0.378091	1.12839	0.362184	0.586404	0.194648	0.467608	0.671078	-0.137873	0.394506	0.917405	1.0088	0.59357	0.701782	0.454009	0.586726	0.503799	0.668492	0.564991	1.38945	1.33823	1.18671
Stk25	5.86681	6.13797	6.02226	6.6863	6.42493	6.458	7.08897	6.9384	7.1726	6.07391	6.04361	5.93827	6.28301	6.09659	6.0527	6.56065	6.78485	6.62658	6.82604	6.79254	6.85367
Bok	3.91838	4.09467	3.9356	3.45388	3.16263	3.29636	3.17447	2.97796	3.07394	4.20719	4.17522	4.08744	4.14581	4.14042	4.0773	3.52581	3.66	3.45347	4.23606	4.11069	4.37604
Thap4	5.40604	5.65907	5.47053	5.37574	5.21549	5.26313	5.15468	5.06959	5.17125	5.76183	5.68817	5.53535	5.65053	5.34478	5.4566	5.20691	5.40461	5.23203	5.75229	5.65824	5.69362
Atg4b	5.08169	5.28189	5.19044	5.08936	4.84641	4.87244	5.18012	5.10981	5.21089	5.52361	5.4736	5.24146	5.23447	4.95611	5.14289	4.78861	4.97338	4.79322	5.49967	5.35832	5.41524
Dtymk	7.62903	7.708	7.6097	7.59223	7.3015	7.4475	6.86007	6.82069	6.86414	7.84192	7.84756	7.63911	7.71692	7.46636	7.56302	7.30349	7.49209	7.30115	7.62524	7.49245	7.5591
Ing5	6.64091	6.90002	6.80743	6.24512	6.01512	5.94768	5.85541	5.57891	5.80441	6.83337	6.88984	6.67106	6.73994	6.58264	6.61441	6.03455	6.29814	6.1192	6.51651	6.28995	6.42904
D2hgdh	4.1913	4.52429	4.46141	4.25179	4.04768	4.1417	4.16578	3.95821	4.22724	4.64024	4.60619	4.49372	4.4841	4.31168	4.24077	4.14858	4.42446	4.32283	4.87796	4.65961	4.78685
Gal3st2	-3.10499	-2.50525	-3.31338	-1.34369	-1.70949	-1.6605	-0.463407	-0.95676	-0.668035	-2.64331	-3.33697	-3.39638	-3.22633	-2.77141	-3.16405	-2.18511	-1.6927	-2.87685	-2.37943	-2.30837	-2.97591
Gm9994	-3.10499	-3.42278	-3.02387	-1.79826	-2.31521	-2.14592	-2.81889	-1.94064	-1.19046	-3.09077	-4.18497	-4.24437	-4.07432	-3.39944	-3.40505	-3.13621	-3.38075	-2.53581	-3.16792	-3.53076	-2.34788
Gm6086	-1.43514	-0.811349	-0.991453	0.77777	0.54493	0.080585	1.41106	0.829601	1.53994	-1.79531	-1.98334	-1.43702	-1.75239	-1.24416	-1.7352	-0.535301	0.0492366	-0.340793	-1.34195	-0.818043	-0.504601
Neu4	-6.56442	-5.00775	-6.48331	-3.74579	-5.25381	-3.98242	-4.099	-3.5256	-3.80189	-4.22827	-6.5069	-6.5663	-3.22633	-6.85887	-6.86449	-4.72117	-4.96571	-5.19877	-6.62736	-6.70069	-4.85038
Pdcd1	-3.3945	-6.59271	-4.89834	-2.64626	-3.13834	-2.39746	-2.51403	-2.07494	-2.44825	-4.22827	-3.04747	-4.98134	-2.93682	-2.95198	-3.16405	-2.79517	-2.85024	-3.32431	-2.72046	-2.17712	-1.57736
Fam174a	2.31516	2.61918	2.63823	2.10863	2.18636	2.24089	2.57141	2.63494	2.4732	2.78742	2.79002	2.52381	2.63992	2.30854	2.66495	2.39777	2.62674	2.51318	3.17839	2.84041	3.21032
St8sia4	-1.61023	-0.811349	-1.27385	-1.50875	-1.98079	-2.26622	-1.4145	-2.57451	-1.19046	-0.140809	-1.2215	-1.20875	-0.41897	-1.13095	-1.7352	-2.51953	-1.34122	-1.65445	-1.07277	-0.867796	-1.00907
4930598F16Rik	-6.56442	-5.00775	-3.67595	-4.23122	-5.25381	-5.20482	-6.90635	-7.43249	-6.97182	-4.22827	-4.92194	-4.98134	-6.39625	-4.53695	-6.86449	-7.0431	-4.96571	-6.78374	-6.62736	-6.70069	-6.43534
Slco4c1	2.14638	2.75823	2.75271	2.03557	1.64907	1.40498	2.06232	1.339	1.90163	2.58166	2.7946	2.40811	2.31456	1.98975	2.05736	1.3957	1.80247	1.65506	2.60387	2.49653	2.3493
Panct2	2.74164	3.04573	2.90686	2.37463	1.88574	2.1261	2.81646	2.33404	2.663	3.60335	3.44001	3.15992	2.93691	2.61888	2.67661	2.21193	2.9108	2.52232	3.56123	3.53891	3.60769
D1Ertd622e	2.80408	2.94062	3.03042	1.84346	1.46956	1.6819	2.48382	2.09303	2.34333	3.31244	3.50852	3.02054	2.93691	2.96608	2.93803	1.99308	2.3889	2.1381	3.71138	3.42731	3.35093
Ppip5k2	6.66364	6.99963	6.89621	6.66587	6.34966	6.21462	6.05166	5.65778	6.05177	6.98276	7.06616	6.85695	6.8423	6.64309	6.67552	6.09725	6.5085	6.3207	6.66999	6.56244	6.55388
Gin1	4.04383	4.2738	3.88411	3.68406	3.33989	3.41601	3.64536	3.60711	3.68013	4.08552	4.03903	3.84203	3.82896	3.48653	3.72891	3.14549	3.47861	3.02844	4.02639	3.86822	3.81851
Pam	2.29666	2.46528	2.28818	3.14556	2.89763	2.77818	4.59499	4.35663	4.5717	2.52394	2.55109	2.34359	2.42073	2.23124	2.27251	3.42349	3.74509	3.51433	4.37476	4.17966	4.27461
B230216N24Rik	-3.75707	-6.59271	-4.89834	-4.23122	-5.25381	-4.46785	-3.44692	-4.26257	-3.51238	-4.22827	-4.18497	-3.75895	-3.22633	-6.85887	-3.16405	-4.72117	-6.55068	-5.19877	-3.82	-4.37876	-4.85038
1810006J02Rik	-6.56442	-6.59271	-6.48331	-4.96818	-6.83877	-5.20482	-5.32139	-7.43249	-6.97182	-6.5502	-6.5069	-6.5663	-6.39625	-6.85887	-6.86449	-7.0431	-6.55068	-5.19877	-6.62736	-6.70069	-6.43534
Cntnap5b	-6.56442	-6.59271	-6.48331	-6.55315	-6.83877	-6.78978	-5.32139	-5.11057	-4.64989	-6.5502	-6.5069	-6.5663	-6.39625	-4.53695	-3.16405	-7.0431	-6.55068	-6.78374	-6.62736	-6.70069	-6.43534
Cdh20	-1.80954	-1.38325	-2.57642	-1.69517	-2.19492	-2.39746	-1.5488	-2.90893	-2.11383	-2.15788	-2.80646	-1.70832	-1.75239	-1.30429	-3.69456	-3.34266	-2.30275	-2.69627	-1.76937	-2.7938	-2.04302
Rnf152	-0.260642	0.0655032	0.411512	0.978235	0.492142	0.576543	1.42904	0.772078	1.2618	0.568741	0.859423	0.531731	0.569534	0.340798	0.0303326	0.691614	1.39769	0.923622	1.09374	0.438865	1.01587
Pign	3.71751	4.11896	4.02943	4.04584	3.78053	3.73672	4.23256	3.86155	4.31185	4.14937	4.14325	3.91651	3.90639	3.73265	3.74192	3.57804	3.87454	3.82082	4.2407	4.14245	4.24853
2310035C23Rik	5.42533	5.59557	5.56143	5.25702	4.98817	4.96385	5.4787	5.17507	5.5387	5.69862	5.68323	5.49271	5.4512	5.30194	5.32565	4.88357	5.3038	5.02322	5.63386	5.4595	5.61144
Tnfrsf11a	-0.783063	-1.46343	-0.868596	-1.12688	-1.05742	-1.06186	-1.07346	-1.65113	-0.822069	-0.21035	-0.398375	-0.951591	-0.969986	-0.792785	-0.798396	-1.02073	-0.484587	-0.63399	-0.119561	-0.510862	0.332846
Zcchc2	5.26014	5.4811	5.48428	5.73312	5.52891	5.34753	5.19988	4.81988	5.2543	5.26718	5.21889	5.0861	5.62646	5.43431	5.37958	5.25181	5.55294	5.32838	5.49385	5.48388	5.47268
Gm20753	-4.24249	-3.78535	-2.57642	-2.46568	-1.48122	-2.26622	-1.5488	-2.4783	-2.21693	-3.38028	-3.69954	-2.31837	-1.53827	-4.53695	-4.05713	-2.95563	-2.64379	-2.39142	-3.45743	-3.53076	-2.04302
Phlpp1	2.88059	3.33062	3.26321	2.95663	2.671	2.60468	2.97782	2.40828	2.73382	3.25876	3.45455	3.15992	3.1679	2.94041	2.83422	2.31665	2.46891	2.55389	3.69119	3.41436	3.61587
Bcl2	-0.0252642	-0.183317	-0.0739151	-0.249366	-1.00588	-1.11735	-0.367192	-0.466709	-0.705029	-0.175161	-1.08063	-0.683658	-0.373882	-0.976231	-1.3099	-0.776309	-0.619939	-0.806457	-0.217964	0.310541	0.251162
Mir3473f	-0.949713	-0.977998	-1.62533	-0.670504	-1.41251	-1.06186	-1.48009	-1.3664	-0.863291	-0.82228	-0.778979	-1.70832	-2.00393	-1.18645	-0.842117	-1.91381	-1.26527	-1.92576	-1.07277	-1.74649	-1.30606
Kdsr	4.52503	4.76099	4.72554	5.04071	4.81631	4.70257	5.19069	5.02155	5.27522	4.6103	4.68601	4.5258	4.80404	4.63548	4.55389	4.79965	5.09183	4.65557	5.25338	5.01141	5.24106
Vps4b	6.61035	6.91496	6.81862	6.61255	6.33193	6.2694	6.11272	5.89436	6.0931	6.92363	6.92238	6.69035	6.75334	6.51657	6.62197	6.05313	6.40987	6.21221	6.66338	6.50495	6.59101
Serpinb5	-1.70644	-1.54831	-1.1979	0.133354	-0.73025	-0.41474	1.36511	1.50709	1.77302	-1.50581	-1.98334	-1.6121	-1.35186	-2.46656	-2.1096	-1.06582	-1.05882	-0.806457	-0.360569	-0.678319	-1.07779
Serpinb12	-6.56442	-5.00775	-6.48331	-3.09372	-3.37934	-3.98242	-4.58442	-2.22304	-2.5795	-4.96524	-6.5069	-6.5663	-6.39625	-5.27391	-5.27952	-3.87317	-2.64379	-4.46181	-3.82	-3.89333	-2.7349
Serpinb3b	-4.97946	-6.59271	-6.48331	-6.55315	-6.83877	-6.78978	-5.32139	-7.43249	-6.97182	-6.5502	-6.5069	-6.5663	-6.39625	-6.85887	-4.54256	-7.0431	-4.22875	-6.78374	-6.62736	-6.70069	-6.43534
Serpinb3c	-6.56442	-6.59271	-6.48331	-6.55315	-6.83877	-5.20482	-6.90635	-7.43249	-6.97182	-6.5502	-6.5069	-6.5663	-4.07432	-5.27391	-5.27952	-7.0431	-4.96571	-6.78374	-6.62736	-6.70069	-6.43534
Serpinb11	-3.3945	-3.42278	-2.78287	-1.79826	-2.59085	-2.88289	-2.51403	-2.67761	-2.44825	-4.96524	-3.04747	-4.24437	-2.69581	-2.77141	-4.54256	-4.72117	-2.85024	-3.97638	-2.53989	-6.70069	-2.97591
Serpinb7	-4.97946	-6.59271	-6.48331	-6.55315	-6.83877	-6.78978	-5.32139	-7.43249	-6.97182	-6.5502	-4.18497	-6.5663	-6.39625	-4.05152	-6.86449	-5.45813	-4.96571	-6.78374	-6.62736	-5.11572	-6.43534
Serpinb2	-4.97946	-6.59271	-6.48331	-4.96818	-6.83877	-6.78978	-6.90635	-7.43249	-6.97182	-6.5502	-4.92194	-4.98134	-6.39625	-6.85887	-6.86449	-7.0431	-6.55068	-6.78374	-6.62736	-6.70069	-6.43534
Serpinb10	-6.56442	-2.34478	-3.67595	-1.79826	-0.772686	-1.58033	-1.62095	-1.28275	-0.994536	-4.96524	-6.5069	-6.5663	-2.93682	-4.05152	-6.86449	-1.75769	-1.90682	-1.57428	-1.87247	-1.84271	-1.91178
Serpinb8	-1.80954	-1.63851	-1.83945	-2.85271	-2.31521	-1.50438	-0.797826	-0.718248	-0.863291	-2.15788	-2.60001	-2.17398	-1.53827	-1.43261	-1.43822	-1.68554	-0.573396	-1.16903	-0.287505	-0.0713299	-0.458059
Cdh7	-3.75707	-4.27078	-4.16138	-4.96818	-4.51685	-3.61985	-4.099	-3.34503	-4.64989	-4.96524	-3.69954	-4.24437	-4.81129	-4.05152	-4.05713	-5.45813	-4.22875	-5.19877	-2.72046	-3.89333	-6.43534
Cdh19	-2.47696	-1.10086	-2.23538	-2.30522	-3.13834	-3.61985	-2.81889	-2.90893	-2.21693	-2.46274	-1.37762	-1.43702	-4.07432	-2.21502	-3.40505	-2.79517	-6.55068	-2.87685	-5.04239	-2.61322	-4.11341
Dsel	3.06675	3.10946	3.04612	3.35525	2.96374	2.93303	3.02291	2.26968	2.96923	2.94366	3.04192	2.82816	3.20923	3.01611	3.05289	2.72012	3.16529	2.96613	3.32829	2.93775	3.09799
Cntnap5a	-6.56442	-6.59271	-3.31338	-4.23122	-5.25381	-3.98242	-4.58442	-3.5256	-4.16446	-4.96524	-6.5069	-6.5663	-6.39625	-4.53695	-6.86449	-7.0431	-4.22875	-5.19877	-6.62736	-5.11572	-4.11341
Tsn	7.37708	7.58011	7.46862	7.5179	7.22874	7.26389	6.83733	6.77093	6.80204	7.53552	7.57683	7.33598	7.47671	7.2663	7.37116	7.02493	7.33187	7.03115	7.37643	7.19328	7.32798
Nifk	7.67912	7.89092	7.77548	7.61184	7.29364	7.35957	7.09497	6.95801	7.02598	7.89488	7.85758	7.60527	7.75912	7.46664	7.60814	7.09797	7.40797	7.16582	7.6682	7.60829	7.5058
Clasp1	5.84205	6.17279	6.11405	5.92132	5.80215	5.53581	6.1562	5.6634	6.18474	6.21156	6.24276	6.11779	5.9796	5.90662	5.75734	5.74868	6.06242	5.91779	6.40245	6.37863	6.34294
2900060B14Rik	-1.13816	-0.811349	-2.39584	-0.324328	-0.73025	-1.36351	-2.04837	-1.32397	-1.41723	-1.34075	-2.41944	-3.10687	-1.44205	-1.43261	-2.22063	-2.95563	-1.59648	-3.32431	-1.9835	-3.53076	-3.62798
Tfcp2l1	6.83392	7.17599	7.16111	6.81058	6.75986	6.40143	5.83911	5.27249	5.67046	7.06761	7.09452	6.93541	6.95455	6.89068	6.81796	6.27954	6.65527	6.4788	6.29764	6.17909	6.28726
Gli2	5.59639	6.01809	5.91837	4.6174	4.48934	4.21655	3.80359	3.04628	3.69796	6.23913	6.18593	6.16141	5.87434	5.70361	5.57145	4.25783	4.5401	4.36665	5.0552	4.94992	4.9841
Inhbb	4.21612	4.38099	4.43033	3.97335	3.55032	3.73084	2.96555	2.79993	2.94556	5.45718	5.57225	5.44108	4.79172	4.50142	4.63187	4.37739	4.5401	4.38305	4.95995	4.82826	4.97776
Ralb	5.08618	5.24453	5.1601	5.26982	5.0602	5.10844	5.20381	5.07406	5.20155	5.16447	5.23077	5.10568	5.05135	4.9155	5.03827	4.91944	5.07366	4.83786	5.53724	5.32341	5.48985
Tmem185b	3.64625	3.9377	3.79862	3.94968	3.66007	3.87467	4.221	4.03562	4.14518	4.07642	3.80712	3.77021	4.15161	3.85795	3.81763	3.80004	4.05388	3.78517	4.15154	4.07985	4.2362
3830432H09Rik	-1.92057	-1.73473	-1.43891	-0.28636	-0.363041	-1.11735	-0.138167	0.246986	0.266589	-2.46274	-2.41944	-3.39638	-1.53827	-1.57347	-1.91029	-0.893349	-0.619939	-1.92576	-0.95493	-1.65629	-1.57736
Epb4.1l5	5.08977	5.41257	5.277	5.51462	5.15097	5.06314	5.19398	4.84101	5.15715	5.32055	5.33112	5.11362	5.29244	5.22161	5.12526	5.02467	5.36034	5.22364	5.40228	5.34063	5.43387
Ptpn4	3.49221	3.72583	3.62391	3.73802	3.58854	3.25598	3.38942	2.57173	3.27255	3.75472	3.91411	3.72487	3.55066	3.57471	3.3775	3.24115	3.71024	3.48656	3.9205	3.70764	3.72327
Tmem177	2.99208	3.11292	3.03436	3.20674	3.12557	3.11561	3.75987	3.55406	3.65115	3.69891	3.68416	3.45745	3.40949	3.2794	3.34862	3.59443	3.73357	3.5189	4.0174	3.8606	3.8673
Cfap221	-3.10499	-3.13328	-3.67595	-0.825226	-1.34692	-1.50438	1.21777	0.911802	1.29965	-3.74285	-3.69954	-3.75895	-4.81129	-5.27391	-5.27952	-1.21021	-0.996087	-1.42618	-0.398537	0.0674978	-0.943485
Sctr	-1.92057	-2.06915	-1.72842	0.685258	0.216508	-0.346836	0.54486	0.752382	1.13147	-2.30227	-2.80646	-2.65941	-2.00393	-2.10399	-2.61656	-0.197606	0.319688	0.182048	-0.398537	-0.818043	-0.131558
Tmem37	1.10091	1.25904	1.18203	0.646525	-0.0185958	0.152735	1.1758	0.829601	0.829084	2.05343	2.01274	1.32244	1.39165	1.55475	1.34009	0.678003	0.996218	0.667474	2.40882	2.07739	2.32953
Dbi	5.7807	5.86185	5.86846	6.13925	5.91632	5.94937	6.0625	6.13463	5.99991	5.97703	5.95892	5.63122	5.91862	5.6708	5.79082	5.76527	6.07298	5.7634	6.31167	6.26924	6.23731
3110009E18Rik	1.78872	1.90315	1.72127	1.89394	1.64101	1.94831	1.59747	1.46535	1.2425	1.98508	2.197	1.91348	1.72787	1.52914	1.81147	1.51532	1.49917	1.72802	1.9387	1.81107	1.77898
Steap3	4.42355	4.67349	4.46433	5.4758	5.22698	5.2211	6.43586	6.33061	6.58601	4.50305	4.53408	4.47741	4.56592	4.26331	4.22231	5.50114	5.68324	5.50484	5.46771	5.38711	5.37081
C1ql2	-2.47696	-2.34478	-1.72842	-2.30522	-2.44646	-3.08934	-3.44692	-2.67761	-4.16446	-2.46274	-3.04747	-2.17398	-2.93682	-3.15843	-2.34092	-2.95563	-3.09124	-3.32431	-2.10379	-2.7938	-1.91178
Marco	-4.97946	-6.59271	-6.48331	-2.46568	-2.93188	-3.08934	0.369773	-0.101577	0.376912	-4.96524	-6.5069	-6.5663	-6.39625	-5.27391	-6.86449	-3.34266	-2.64379	-2.69627	-1.34195	-1.74649	-1.30606
En1	1.22348	1.11465	0.9843	0.267032	0.0800885	0.308252	-0.49696	-0.489979	-0.742997	1.96944	2.20391	1.59861	1.58674	1.30603	1.25964	0.973712	1.19752	1.06801	2.54006	2.1789	2.28918
Celrr	-4.97946	-2.34478	-4.89834	-4.23122	-5.25381	-3.98242	-5.32139	-5.84753	-5.38685	-4.96524	-4.92194	-6.5663	-6.39625	-4.05152	-5.27952	-7.0431	-4.22875	-6.78374	-5.04239	-5.11572	-2.97591
Insig2	4.17789	4.42897	4.42133	4.62863	4.28599	4.20528	4.57898	4.33279	4.62856	4.43635	4.44366	4.23541	4.33592	4.08584	4.09479	4.08683	4.42732	4.30571	4.70412	4.6497	4.67645
Ccdc93	4.59734	5.02338	4.91597	5.08484	4.85602	4.5858	4.9293	4.49565	4.9696	4.91281	4.91779	4.74261	4.68922	4.48598	4.50457	4.57391	4.95365	4.75494	5.07871	5.08925	5.08577
Htr5b	-0.189384	-0.325922	-0.701946	-0.880722	-0.571988	-0.859042	-1.77707	-1.76007	-1.47996	-0.400453	-0.52962	-0.784941	-0.373882	-0.229518	-0.842117	-1.11236	-0.573396	-0.806457	-0.604987	-0.0713299	-1.14994
Ddx18	8.47368	8.64931	8.49848	8.37004	8.12326	8.2158	7.42478	7.27578	7.36029	8.70899	8.78352	8.44427	8.5105	8.29812	8.4678	7.84227	8.10547	7.89393	8.03848	7.99187	7.94965
Dpp10	-6.56442	-6.59271	-4.16138	-2.64626	-6.83877	-6.78978	-3.73643	-5.84753	-3.27138	-3.74285	-6.5069	-3.39638	-4.81129	-6.85887	-6.86449	-7.0431	-4.22875	-6.78374	-6.62736	-4.37876	-4.11341
Actr3	7.98494	8.18819	8.11108	7.849	7.58795	7.57141	6.92149	6.72824	6.84886	8.26893	8.25999	8.03309	8.09642	7.8401	7.93029	7.30542	7.67084	7.44576	7.63246	7.48163	7.5204
Slc35f5	4.0929	4.30287	4.29066	4.07165	3.85558	3.90979	4.35516	4.28647	4.43811	4.34538	4.17522	4.08206	3.9777	3.83896	3.79996	3.52771	3.71259	3.51662	4.53567	4.38213	4.34027
Gpr39	-2.86398	-2.68582	-3.31338	-4.23122	-4.51685	-4.46785	-4.099	-5.11057	-3.80189	-4.96524	-4.18497	-4.24437	-2.48936	-4.05152	-3.69456	-3.87317	-2.85024	-4.46181	-6.62736	-3.24125	-4.85038
Lypd1	-4.97946	-3.78535	-4.16138	-4.23122	-5.25381	-3.98242	-2.99946	-3.34503	-3.51238	-3.74285	-4.92194	-2.47884	-6.39625	-4.05152	-3.16405	-5.45813	-3.74332	-5.19877	-3.82	-3.53076	-3.62798
Nckap5	-1.52003	-2.06915	-1.95974	-2.30522	-2.19492	-2.70232	-0.192105	-0.194089	-0.25757	-1.2648	-1.64892	-2.17398	-1.87269	-2.77141	-1.7352	-2.95563	-2.64379	-2.87685	0.0308562	-0.634597	0.0724561
Mgat5	2.11857	2.5132	2.49111	2.42699	2.29822	2.34721	2.74649	2.20232	2.76796	2.64209	2.64031	2.63092	2.28674	2.4698	1.9966	2.64865	2.80467	2.61928	2.75851	2.84814	2.77655
Tmem163	-1.80954	-1.83782	-2.09099	-0.938437	-0.816407	-1.43223	-0.164884	-0.334462	-0.0769981	-1.596	-1.37762	-1.70832	-3.22633	-2.33531	-2.47217	-0.814277	-1.42139	-1.11131	-0.437531	-1.08598	-1.07779
Acmsd	0.819281	0.808171	0.755099	0.962553	0.753682	1.07441	0.715701	0.504144	0.762894	0.833504	0.824017	0.652867	0.261961	0.542005	0.682409	0.549361	0.391838	0.376135	0.738967	-0.161528	1.06451
2900009J06Rik	-2.04086	-3.42278	-2.57642	-2.30522	-2.19492	-1.9318	-1.95215	-2.67761	-1.84253	-2.46274	-2.60001	-2.65941	-2.69581	-2.61095	-3.16405	-2.51953	-2.64379	-2.53581	-2.92692	-1.74649	-3.62798
Ccnt2	5.78624	6.18804	6.09152	6.22637	5.9728	5.82101	5.79777	5.19937	5.77784	6.63359	6.58569	6.46661	6.12412	5.919	5.88182	5.9447	6.32718	6.06117	6.399	6.35103	6.32018
Map3k19	-3.10499	-4.27078	-2.57642	-2.46568	-3.13834	-2.26622	-2.99946	-2.30321	-3.80189	-4.22827	-3.69954	-3.39638	-4.81129	-4.05152	-5.27952	-2.51953	-3.74332	-3.0833	-3.45743	-2.45276	-4.11341
Rab3gap1	5.56325	5.85773	5.79833	5.84586	5.65333	5.56199	5.53322	5.32968	5.54462	5.76523	5.89638	5.62753	5.81959	5.55078	5.60795	5.47334	5.78052	5.55305	6.01402	5.8962	5.92359
Zranb3	5.10933	5.32727	5.28115	5.25542	5.05794	4.94111	5.38396	5.10836	5.32539	5.46208	5.54533	5.40273	5.1873	5.03935	5.10022	4.68014	4.92961	4.80732	5.65197	5.69832	5.65577
R3hdm1	5.86629	6.21806	6.10751	5.92081	5.69382	5.55313	5.53685	4.84683	5.50771	6.30914	6.30427	6.2271	6.13635	5.95631	5.92403	5.54445	5.98581	5.71785	6.06722	6.0202	5.96046
Ubxn4	6.36908	6.54316	6.50342	6.69552	6.4717	6.46067	6.76773	6.58179	6.87299	6.41685	6.46195	6.31347	6.49686	6.2612	6.30278	6.26197	6.59637	6.29224	6.85709	6.85498	6.72564
Lct	-0.68178	-0.977998	-0.650416	1.0979	0.321097	0.370092	1.13257	0.997959	1.16261	-1.42092	-1.46251	-1.35685	-0.56336	-0.976231	-1.0316	0.845647	0.815646	0.895743	0.919539	0.537718	0.410152
Mcm6	8.81424	9.0667	8.96478	8.9026	8.62638	8.65196	8.19632	7.98282	8.16706	9.00136	9.01914	8.79266	8.97338	8.74802	8.82745	8.47847	8.74283	8.53611	8.58191	8.51329	8.52914
Dars	7.59899	7.80517	7.69029	7.6786	7.33607	7.36986	6.78637	6.57252	6.76279	7.80246	7.77293	7.61772	7.71464	7.41761	7.53433	7.1542	7.44659	7.21017	7.37467	7.25287	7.29948
Cxcr4	0.692965	0.720175	0.362184	1.44121	1.12123	1.19321	1.55717	1.17853	1.48351	-0.0744668	-0.13186	-0.543933	0.345217	0.0599889	0.37392	0.391532	0.687728	0.0617533	1.367	1.11309	0.948366
Thsd7b	-3.10499	-3.42278	-3.67595	-3.09372	-2.93188	-3.08934	-2.38279	-3.04018	-2.21693	-4.96524	-2.60001	-3.10687	-2.93682	-2.95198	-2.47217	-3.34266	-3.09124	-3.61381	-1.58296	-2.45276	-2.34788
Cd55b	-1.07257	-1.16644	-1.27385	0.523669	0.194648	0.0303993	1.01846	1.03103	1.60938	-1.50581	-1.75201	-1.43702	-0.465513	-0.836506	-1.08313	0.340608	0.415108	0.492388	0.0308562	0.665636	0.194018
Cd55	2.05396	2.52364	2.48536	3.71247	3.51106	3.45458	4.54125	4.21631	4.65709	1.96155	2.14774	1.64802	2.52559	2.33834	2.49526	3.51053	3.82762	3.57051	3.58575	3.71822	3.56325
Zp3r	-4.97946	-5.00775	-3.67595	-3.38322	-5.25381	-6.78978	-6.90635	-7.43249	-4.64989	-6.5502	-6.5069	-6.5663	-6.39625	-5.27391	-4.05713	-7.0431	-6.55068	-5.19877	-5.04239	-6.70069	-6.43534
C4bp	-4.97946	-6.59271	-6.48331	-4.96818	-6.83877	-6.78978	-6.90635	-7.43249	-6.97182	-6.5502	-6.5069	-6.5663	-6.39625	-6.85887	-6.86449	-7.0431	-4.96571	-6.78374	-6.62736	-5.11572	-6.43534
C4bp-ps1	-3.75707	-4.27078	-2.78287	-2.46568	-3.13834	-3.33035	-3.44692	-4.62514	-4.64989	-4.96524	-3.69954	-4.24437	-4.81129	-3.15843	-3.69456	-4.72117	-4.96571	-3.32431	-3.82	-4.37876	-4.85038
Pfkfb2	3.64625	4.03574	3.9356	4.10952	3.63392	3.70107	4.33742	3.85464	4.34729	3.96254	4.00386	3.83137	3.87171	3.67543	3.5502	3.68568	4.04831	3.84288	4.23606	4.25424	4.29683
Yod1	2.0392	2.37596	2.34642	2.43837	2.1974	1.99486	1.96093	1.43479	2.10767	2.31089	2.3788	2.39659	2.10758	2.04501	1.87361	2.12933	2.64162	2.22469	2.26443	1.83459	2.19037
AA986860	-0.12148	-0.442961	-0.701946	0.046766	-0.268919	-0.485999	0.0361636	-0.399071	0.411888	-0.527832	-0.398375	-0.683658	-0.167432	-0.319715	-1.0316	-0.893349	-0.400929	-0.593912	0.591813	0.665636	0.99929
Fcamr	-6.56442	-4.27078	-4.89834	-3.38322	-2.44646	-2.88289	-2.15146	-3.73205	-3.06493	-6.5502	-6.5069	-6.5663	-4.07432	-4.05152	-3.16405	-3.34266	-2.46321	-3.0833	-3.45743	-6.70069	-2.34788
Pigr	-0.587143	-1.03812	-0.650416	-0.720257	0.172453	-0.485999	-0.430618	-0.745993	0.208093	-1.90634	-1.5527	-0.784941	-0.246503	-1.90468	-1.43822	-0.853271	-0.878251	-0.717648	-1.34195	-0.867796	-0.20652
Fcmr	-6.56442	-6.59271	-4.89834	-4.23122	-6.83877	-6.78978	-5.32139	-5.11057	-4.64989	-6.5502	-6.5069	-6.5663	-6.39625	-4.53695	-5.27952	-7.0431	-6.55068	-5.19877	-3.82	-6.70069	-4.85038
Il24	-4.97946	-6.59271	-6.48331	-2.85271	-2.93188	-3.61985	-4.58442	-3.18457	-2.32796	-6.5502	-6.5069	-4.98134	-6.39625	-5.27391	-5.27952	-2.51953	-3.38075	-5.19877	-5.04239	-3.00025	-2.7349
Il19	-4.97946	-2.68582	-6.48331	-4.23122	-3.13834	-2.88289	-1.86196	-1.05745	-1.47996	-6.5502	-4.18497	-4.98134	-6.39625	-3.68895	-6.86449	-4.23574	-6.55068	-4.46181	-1.9835	-3.53076	-2.7349
Il10	-4.97946	-2.89227	-6.48331	-3.09372	-4.03142	-5.20482	-2.65842	-2.90893	-3.27138	-2.64331	-3.04747	-3.39638	-4.07432	-3.39944	-2.77702	-4.72117	-3.09124	-3.32431	-3.45743	-3.53076	-4.11341
Mapkapk2	5.46521	5.67144	5.62097	6.28704	6.04406	6.09191	6.43586	6.43855	6.6717	5.27992	5.19224	5.22282	5.57278	5.31262	5.33488	5.57598	5.77153	5.65687	5.81585	5.7095	5.72043
Dyrk3	6.52354	6.69081	6.61949	6.02405	5.75438	5.69328	5.65374	5.53599	5.63806	6.2509	6.20283	6.1059	6.77852	6.52361	6.53679	5.68163	6.02226	5.88935	6.44193	6.41484	6.41387
Eif2d	7.20614	7.43632	7.29117	7.43758	7.204	7.27555	6.86338	6.75277	6.81904	7.35678	7.4044	7.14332	7.33539	7.12652	7.18613	7.02224	7.27359	7.053	7.30218	7.25051	7.26043
Rassf5	1.22348	1.39029	1.59884	1.95068	1.64907	1.56337	1.79755	1.42859	1.67564	1.35067	1.52101	1.35851	1.51664	1.35544	1.35952	1.68822	1.44368	1.58695	2.31809	2.04415	2.19766
Ikbke	1.28733	1.16884	1.57739	2.62427	1.84422	2.21865	3.66635	3.40119	3.81036	1.4098	1.81051	1.56813	1.6536	1.45854	1.34009	2.34277	2.72312	2.43301	3.00018	3.07575	3.34109
Srgap2	5.51872	5.83748	5.66103	6.92651	6.67705	6.54882	7.29998	6.88315	7.32689	5.99549	6.04649	5.85497	5.70277	5.5624	5.51245	6.31652	6.66955	6.49834	6.9877	6.93129	6.9547
Fam72a	4.0622	4.2815	4.20057	3.39959	3.2447	3.20599	3.16913	2.92396	3.12753	3.96254	3.79116	3.85891	4.212	3.97481	3.90453	3.25954	3.58503	3.43422	3.88143	3.8375	3.6561
Avpr1b	-3.75707	-2.68582	-4.16138	-1.59895	-2.59085	-0.72369	-0.716526	-1.05745	-0.822069	-4.96524	-3.33697	-3.75895	-2.93682	-3.68895	-4.05713	-1.83364	-2.15836	-2.13988	-0.845996	-1.08598	-1.00907
Ctse	-3.75707	-2.89227	-4.89834	-0.4034	-1.28419	-0.859042	0.700979	0.981134	1.21306	-6.5502	-4.92194	-6.5663	-4.81129	-4.53695	-2.77702	-0.668056	-1.50628	-0.63399	-0.696618	-0.192892	-0.504601
Rab7b	-3.3945	-2.50525	-3.31338	-1.34369	-1.98079	-1.17507	-0.975614	-1.28275	-0.464021	-2.02664	-1.2215	-2.65941	-1.87269	-3.68895	-3.40505	-1.9987	-2.15836	-2.87685	-0.95493	0.0674978	-1.00907
Slc26a9	1.41857	1.44621	1.55561	3.11041	2.68283	2.84503	3.54589	3.42471	3.73813	0.688204	0.632652	0.834578	1.29724	0.980329	1.20698	2.49023	2.76447	2.5804	1.99103	2.10989	1.99511
Pm20d1	3.9562	4.12582	4.05682	6.0521	5.77892	5.73599	6.30873	5.9535	6.40336	2.66169	2.58321	2.34958	4.30159	4.21994	4.02654	5.59692	5.86216	5.72431	5.32502	5.40358	5.40111
Slc41a1	4.87385	5.15002	5.10119	4.5001	4.3492	4.12983	3.90342	3.33652	3.75185	4.97091	4.96833	5.02662	4.94749	4.88386	4.66836	4.16209	4.4316	4.32021	4.74388	4.62068	4.67253
Rab29	1.94733	2.31117	1.96378	1.2986	0.987774	1.3951	0.894549	0.762263	1.01118	2.45261	2.48462	2.59609	2.21477	1.78137	2.11565	1.07065	1.52079	1.12915	2.43604	2.14794	2.5448
Nucks1	8.51076	8.75003	8.6578	8.5399	8.54625	8.31821	8.06927	7.71205	8.03104	8.77331	8.80517	8.54911	8.67316	8.50987	8.52854	8.19587	8.52852	8.23885	8.51407	8.33114	8.47338
Slc45a3	1.79752	2.19845	2.17133	1.95068	1.64101	1.3951	1.38367	1.11054	1.38133	2.1537	2.11881	1.91348	1.88452	1.44033	1.59084	1.00675	1.46613	0.852888	2.06961	1.75464	1.92661
Elk4	2.76873	3.14031	2.98634	2.90012	2.83542	2.5344	2.70652	1.57593	2.52204	2.86976	2.98696	2.65044	2.69386	2.74661	2.73357	2.33411	2.71845	2.68183	2.78416	2.54487	2.76679
Mfsd4	2.54149	3.01277	2.56382	2.88772	2.93106	2.74355	2.74649	2.19504	2.74071	2.82701	2.7669	2.55523	2.69915	2.63097	2.52568	2.50573	2.72312	2.31693	2.95573	2.42085	2.95912
Cdk18	4.21283	4.49542	4.54114	4.84399	4.54439	4.55174	4.21583	3.98799	4.2612	4.42062	4.38108	4.3323	4.57601	4.35605	4.39702	4.54983	4.75709	4.61447	4.52176	4.45729	4.50937
Lemd1	-1.92057	-1.83782	-2.78287	-2.64626	-3.66885	-2.39746	-3.20591	-2.4783	-2.21693	-2.02664	-2.60001	-2.31837	-1.75239	-2.95198	-2.34092	-2.18511	-2.15836	-3.61381	-1.2698	-1.49123	-2.04302
Klhdc8a	-1.35497	-2.20039	-1.72842	-2.16083	-2.44646	-2.70232	-1.62095	-1.65113	-1.35711	-2.64331	-2.80646	-1.92244	-1.26697	-2.33531	-3.40505	-1.9987	-2.30275	-2.13988	-1.1355	-1.02826	-1.48114
Nuak2	3.63156	3.96858	3.78231	4.16024	3.84158	3.87644	3.49132	3.20322	3.38023	2.96747	2.90037	2.67925	3.79481	3.48209	3.5691	3.32868	3.56437	3.48188	3.60746	3.40391	3.72327
Tmcc2	2.18712	2.39313	2.37156	3.22657	2.84597	3.03199	2.79582	2.74617	3.11432	2.46939	2.29723	2.41954	2.68856	2.39615	2.58466	3.08232	3.34566	3.24002	2.93679	2.85582	2.80068
Dstyk	2.80844	3.09554	3.12587	3.05972	2.80688	2.37261	2.57545	2.21676	2.67024	3.27476	3.40449	2.94743	3.19059	3.11984	3.184	2.8683	3.33654	3.22329	3.13586	3.05587	3.10963
Rbbp5	6.3628	6.66129	6.59934	6.51109	6.20477	6.14483	5.73818	5.37988	5.73662	6.5526	6.55633	6.39352	6.49268	6.30776	6.34695	5.90983	6.28951	6.11694	6.24935	6.23061	6.25531
Tmem81	1.97085	2.19193	2.00453	2.19169	1.67298	1.70608	1.088	1.14871	1.01118	2.10444	1.98896	1.86415	1.85642	1.87922	1.88035	1.31005	1.43232	1.36092	1.75202	1.93231	1.82676
Cntn2	2.65716	2.92102	2.76699	3.04118	2.86686	2.92961	3.37094	3.16649	3.49069	2.75586	2.93812	2.73976	2.87755	2.85021	2.71105	3.18211	3.44509	3.17191	3.60507	3.74949	3.64548
Nfasc	2.83432	3.07085	3.05779	3.26544	3.09933	3.10655	4.44955	4.10132	4.55713	3.09906	3.22272	3.04657	3.05702	2.84676	2.77033	3.52581	3.79251	3.5661	4.60806	4.40588	4.39834
Lrrn2	2.30286	2.38743	2.19265	1.12633	0.975006	1.08674	0.104876	-0.0487893	-0.40196	2.94765	2.78542	3.01301	2.4398	2.42421	2.10418	0.905271	1.35019	1.44988	2.02728	1.8955	2.01174
Mdm4	7.29695	7.58463	7.49799	7.69619	7.44236	7.40213	7.55135	7.04545	7.62943	7.25403	7.27415	7.01737	7.58058	7.50286	7.46187	7.43473	7.89246	7.63787	8.02913	7.85863	8.00935
Pik3c2b	3.51639	3.8367	3.75151	4.78057	4.64252	4.45874	3.84937	3.22661	3.73468	3.41414	3.47181	3.34209	4.2557	4.14183	3.91769	4.4301	4.7073	4.52176	4.12335	4.02127	4.04545
Ppp1r15b	6.57241	6.79059	6.76358	6.26124	6.09067	6.01778	6.416	6.03829	6.30939	7.141	7.21495	6.99439	6.84707	6.65226	6.68854	6.45986	6.74552	6.5723	7.04562	6.91781	7.0278
Plekha6	2.99591	3.28841	3.40086	5.34508	5.09823	4.99363	5.74448	5.31968	5.80729	3.1098	3.18135	3.05392	3.32997	3.2717	3.20026	5.29313	5.47134	5.29141	4.87895	4.95708	4.95859
Gm19461	-3.3945	-5.00775	-4.16138	-2.46568	-1.98079	-2.14592	-2.26249	-2.3881	-1.84253	-6.5502	-4.92194	-3.75895	-3.22633	-2.77141	-3.69456	-2.51953	-2.46321	-1.82954	-1.9835	-2.17712	-2.18741
Golt1a	-3.10499	-4.27078	-1.52911	-2.85271	-3.37934	-3.61985	-2.99946	-4.26257	-3.80189	-2.46274	-3.69954	-3.10687	-2.93682	-2.61095	-4.54256	-3.13621	-3.38075	-3.32431	-4.30543	-3.00025	-3.26541
Kiss1	-1.52003	-1.38325	-1.43891	-1.19559	-2.08389	-2.14592	-2.15146	-2.4783	-2.11383	-1.12394	-2.11458	-1.07445	-2.14832	-2.33531	-1.7352	-1.83364	-0.822756	-1.57428	-2.10379	-2.45276	-2.52845
Ren2	-6.56442	-5.00775	-4.89834	-6.55315	-3.13834	-5.20482	-5.32139	-7.43249	-5.38685	-4.22827	-6.5069	-6.5663	-6.39625	-5.27391	-5.27952	-7.0431	-4.96571	-6.78374	-5.04239	-6.70069	-6.43534
Etnk2	4.41786	4.60266	4.54253	5.65417	5.27399	5.34561	5.84958	5.75347	5.96243	4.32862	4.32836	4.1123	4.60727	4.22261	4.37452	5.02198	5.13539	5.01838	5.01515	4.91907	4.9618
Sox13	5.90395	6.0446	6.0787	5.50991	5.19706	5.2726	4.31705	4.01614	4.35293	6.22726	6.24192	6.13609	6.1648	5.95871	5.92158	5.2909	5.47896	5.3606	6.18582	6.09149	6.21728
Snrpe	7.18408	7.24895	7.13451	7.24381	6.95939	7.12638	6.47614	6.60771	6.52965	7.42053	7.38953	7.03628	7.19889	6.8827	7.11699	6.72022	6.96712	6.78837	7.05113	6.97141	6.91739
Zc3h11a	7.50091	7.72788	7.64767	7.53374	7.36999	7.30702	7.37985	7.06205	7.31048	7.94771	7.9766	7.74651	7.70252	7.52759	7.57554	7.24843	7.602	7.31651	7.90275	7.75252	7.90389
Zbed6	5.2304	5.65729	5.64694	5.38091	5.33021	4.83912	5.0099	3.88548	4.82382	4.8943	5.0004	4.75394	5.23083	5.22427	5.06366	4.70803	5.22617	5.0208	4.98044	4.79766	4.91173
Lax1	-0.0252642	-0.36389	-0.21652	-1.79826	-1.28419	-1.23519	-1.35176	-1.94064	-1.19046	0.649472	0.731505	0.510514	0.111544	-0.483835	-0.489446	-1.48851	-1.19312	-0.63399	-0.184412	-0.042475	0.359077
Atp2b4	4.46693	4.79046	4.75808	5.93092	5.6458	5.4679	6.57153	5.98602	6.65993	4.52461	4.55447	4.50583	4.66512	4.58976	4.53586	5.34088	5.63822	5.53283	5.43435	5.4062	5.42458
Optc	-6.56442	-5.00775	-6.48331	-4.23122	-5.25381	-3.98242	-3.44692	-5.11057	-4.64989	-4.96524	-4.92194	-3.75895	-4.81129	-3.68895	-4.05713	-5.45813	-3.38075	-3.61381	-4.30543	-5.11572	-4.85038
Prelp	-3.75707	-5.00775	-4.89834	-6.55315	-2.93188	-4.46785	-3.73643	-4.26257	-2.44825	-4.22827	-6.5069	-4.98134	-3.5889	-4.05152	-5.27952	-4.72117	-3.74332	-4.46181	-2.92692	-3.24125	-2.97591
Fmod	-6.56442	-6.59271	-4.89834	-4.96818	-4.51685	-6.78978	-4.099	-7.43249	-6.97182	-6.5502	-6.5069	-6.5663	-6.39625	-6.85887	-4.05713	-7.0431	-6.55068	-5.19877	-5.04239	-6.70069	-6.43534
Btg2	7.1761	7.41335	7.31223	8.11657	7.77081	7.81448	7.89399	7.77112	8.00837	4.82647	4.86868	4.74941	7.54562	7.29333	7.34016	7.34149	7.50943	7.32748	7.37414	7.23439	7.36485
Chit1	-1.35497	-1.03812	-0.928717	-0.143756	-0.463735	0.152735	1.22808	0.752382	1.23276	-1.90634	-1.01505	-0.635564	-1.0387	-2.00089	-0.597699	-0.535301	-0.0749428	-0.852999	1.85243	1.20018	1.31285
Chil1	0.305942	0.645696	0.459208	0.341671	0.380394	-0.0215954	-0.639564	-0.612315	-0.631966	0.780717	0.876805	0.764616	0.398166	0.472043	0.275066	-0.222917	0.269503	-0.0422697	-0.217964	-0.867796	-0.326814
Mybph	-3.75707	-3.13328	-3.02387	-3.09372	-2.59085	-4.46785	-4.58442	-3.97306	-4.16446	-3.74285	-2.25897	-2.47884	-2.69581	-2.77141	-4.05713	-5.45813	-4.96571	-2.39142	-2.92692	-6.70069	-4.11341
Adora1	-1.43514	-1.73473	-1.12575	-1.69517	-1.48122	-0.95689	-0.975614	-0.774282	-0.949448	-0.995611	-0.576162	-1.14004	-1.35186	-1.81448	-1.50693	-1.21021	-0.769317	-2.13988	-0.794465	-0.360837	-0.0259476
Myog	0.0354898	-1.03812	-0.179525	1.9976	2.07112	1.93473	2.28594	2.46384	2.534	-1.90634	-2.60001	-2.47884	0.398166	-0.836506	0.101299	1.53055	1.78471	1.57821	0.807273	0.876742	0.410152
Ppfia4	4.94486	5.24689	5.11986	4.90475	4.72966	4.80781	4.7271	4.543	4.76839	5.52361	5.49275	5.27172	5.32014	5.10149	5.12739	4.8145	5.19458	4.92836	5.40985	5.27767	5.48762
Tmem183a	6.91371	7.0998	7.03449	7.06627	6.79751	6.80746	6.54499	6.39594	6.56164	7.06784	7.1409	6.83844	7.01883	6.81189	6.898	6.56134	6.84285	6.62154	6.86788	6.74394	6.88222
4933406M09Rik	-2.04086	-1.73473	-2.78287	-3.38322	-3.37934	-3.98242	-3.44692	-7.43249	-6.97182	-2.84976	-1.75201	-3.39638	-3.5889	-2.95198	-2.77702	-2.79517	-3.38075	-3.32431	-2.92692	-2.7938	-2.18741
Cyb5r1	6.28869	6.48561	6.36395	5.86708	5.55381	5.70032	5.54872	5.34825	5.49299	6.74972	6.73642	6.49423	6.34795	6.19386	6.22049	5.65539	5.93087	5.73565	6.3938	6.25986	6.34418
Adipor1	6.80695	7.03037	6.95458	6.71671	6.48047	6.50153	6.48637	6.26263	6.41121	7.11013	7.13527	6.99391	7.03015	6.76969	6.87667	6.50054	6.7697	6.58026	7.08528	6.92924	7.05689
Klhl12	5.84523	6.11011	5.94741	6.08008	5.78853	5.81824	5.59424	5.44306	5.61244	6.05597	6.04409	5.95897	6.05882	5.77888	5.94065	5.67136	6.0099	5.7754	6.19063	6.04688	6.07468
Rabif	5.03223	5.29261	5.18602	4.49466	4.11032	4.16078	4.45285	4.18635	4.34616	5.63622	5.55075	5.39768	5.44177	5.1548	5.15267	4.6861	4.87296	4.7186	5.2956	5.22301	5.26813
Mgat4e	-0.260642	0.121537	-0.810881	-0.825226	-0.609956	-0.767412	0.127072	-0.924699	0.147125	-0.484111	-0.278081	-0.0585065	-0.330161	0.0359435	-1.13656	-0.853271	-0.619939	-0.901094	0.0308562	0.241828	0.306128
Kdm5b	9.16756	9.50867	9.34495	9.10883	8.93295	8.78005	8.61006	8.1929	8.54416	9.41385	9.47121	9.25141	9.27571	9.14418	9.15513	8.49166	8.82989	8.60882	9.22909	9.11427	9.2012
Syt2	-1.92057	-1.83782	-1.43891	0.626762	-0.0705904	0.080585	0.920198	0.972648	1.48351	-1.19265	-0.72554	-1.20875	-0.513607	-0.449483	-1.13656	0.287821	0.319688	0.335204	0.267463	-0.100774	0.164574
Ppp1r12b	2.9611	3.31868	3.20844	3.73572	3.4547	3.40621	3.81731	3.33321	4.019	3.28111	3.33073	3.06123	3.08151	2.9274	2.91523	3.17244	3.61046	3.24555	3.33987	3.35324	3.62671
Ube2t	4.31286	4.51908	4.40163	4.26144	3.91361	4.18392	4.19628	3.9943	4.08279	4.72534	4.72732	4.4512	4.55722	4.31168	4.34558	4.21252	4.42159	4.24209	4.92867	4.72715	4.80962
Lgr6	-0.224573	0.567163	0.387059	1.47476	0.840705	1.21584	1.87173	1.53617	1.7527	0.850679	0.458885	0.652867	0.317995	0.454009	0.233547	1.79295	1.99236	1.7359	2.12419	1.94677	2.07641
Ptprv	4.65172	4.98802	4.92768	7.01564	6.73001	6.79812	7.21332	6.95478	7.40383	3.58551	3.58718	3.50382	5.2775	5.03784	4.97432	6.82447	6.96638	6.87258	6.75783	6.71175	6.71869
Ptpn7	2.88473	3.01647	2.8939	4.25823	4.00593	3.86754	3.85935	3.82548	4.11763	2.24096	2.40898	2.19192	3.14871	2.79038	2.92178	3.70761	3.8534	3.69907	3.67528	3.5766	3.77533
Arl8a	5.15025	5.39562	5.30664	6.45826	6.23687	6.27378	6.63075	6.42052	6.6699	4.87659	4.76864	4.75732	6.05161	5.78791	5.71129	6.57861	6.79126	6.51619	6.42504	6.21911	6.34418
Gpr37l1	-2.3165	-2.89227	-4.16138	-2.85271	-3.13834	-3.61985	-4.099	-3.18457	-2.01762	-3.74285	-6.5069	-3.75895	-4.07432	-5.27391	-6.86449	-5.45813	-2.85024	-3.32431	-2.92692	-3.89333	-1.68045
Elf3	5.65626	5.94184	5.85404	5.38607	5.06624	5.17637	5.03946	4.96919	5.112	4.94915	4.92929	4.81145	4.94527	4.64247	4.87909	4.24404	4.46265	4.39056	5.11622	5.08762	5.2638
Rnpep	4.70412	4.88353	4.76403	5.09925	4.84641	4.8919	4.98353	4.89926	4.99216	4.87554	4.89665	4.6303	4.88278	4.63748	4.72937	4.76144	4.90414	4.88471	5.24724	5.24366	5.38125
Timm17a	6.96098	7.08908	6.97523	6.93105	6.61128	6.73733	6.21922	6.20243	6.23382	7.1648	7.17027	6.87548	7.0061	6.78555	6.88339	6.47765	6.75695	6.53608	6.92807	6.83641	6.79333
Lmod1	0.692965	0.938673	0.883016	2.84987	2.75555	2.89146	3.62795	3.38529	3.8587	-0.619463	-0.834474	-0.784941	1.16599	0.915913	0.974719	2.92413	3.09858	2.87626	2.50964	2.55434	2.78625
Shisa4	1.08663	0.505324	1.03239	2.99952	2.44894	2.72	3.93992	3.85695	4.12687	-0.0424056	0.481785	-0.784941	1.6859	1.44033	1.07215	3.40295	3.47585	3.29708	3.41019	3.41955	3.50571
Ipo9	7.30121	7.55918	7.49603	7.55611	7.35683	7.26134	7.23376	6.84035	7.24667	7.53353	7.56364	7.43255	7.53106	7.34333	7.28915	7.30708	7.56948	7.34369	7.57622	7.49799	7.55041
Nav1	5.83031	6.19458	6.11405	5.91318	5.69626	5.45963	5.35369	4.80083	5.32424	6.31959	6.30427	6.22344	6.02975	5.90247	5.7701	5.31583	5.70524	5.38337	6.02302	6.0355	5.95133
Csrp1	5.65565	5.7717	5.66803	5.88122	5.6816	5.82055	6.03488	6.00148	6.05937	5.68312	5.56758	5.52414	5.70014	5.44005	5.59469	5.5677	5.7269	5.59157	6.28347	6.1741	6.23066
Phlda3	6.49137	6.50943	6.47579	7.14567	7.02066	7.16778	6.8095	6.84458	6.87436	5.01157	4.82793	4.93802	6.98786	6.653	6.6931	7.01447	7.16454	7.012	6.8263	6.66959	6.77244
Tnni1	-0.374598	-0.36389	-0.460938	-0.720257	-0.609956	-0.522993	-1.23393	-1.20367	-0.863291	-0.400453	-0.16705	-1.2809	-0.614891	-0.66905	-0.933748	-0.567362	-0.246896	-0.806457	-1.2698	-0.972766	-1.39094
Lad1	4.53295	4.62827	4.58211	3.96747	3.76948	3.80361	2.84016	2.26621	2.68818	4.74155	4.68724	4.62907	4.82473	4.58666	4.49362	3.82958	4.14019	3.91584	4.06874	4.14088	4.00657
Tnnt2	0.554518	0.302109	0.811315	0.292343	0.595853	0.757115	0.945398	0.691628	0.789735	0.29529	0.0930133	0.709823	1.05496	0.280677	0.295386	0.593529	1.30107	1.43058	1.45479	1.58933	0.982514
Pkp1	-1.92057	-2.20039	-1.72842	0.77777	0.676925	0.409893	0.730274	0.342293	1.11033	-3.74285	-2.80646	-2.47884	-1.0387	-1.24416	-1.19206	0.42451	-0.107733	0.564991	-0.398537	-0.291296	-0.412971
Igfn1	-6.56442	-6.59271	-6.48331	-2.85271	-2.93188	-3.61985	-6.90635	-3.5256	-3.80189	-4.22827	-6.5069	-4.98134	-4.07432	-5.27391	-4.54256	-4.23574	-4.22875	-3.97638	-4.30543	-2.7938	-6.43534
Tmem9	4.44471	4.46731	4.3103	4.23883	3.99964	4.14612	3.84937	3.85925	3.87602	4.64271	4.58652	4.53239	4.65156	4.26331	4.29854	3.96463	4.16786	3.99516	4.57783	4.48233	4.58217
Ascl5	-4.97946	-6.59271	-4.89834	-6.55315	-6.83877	-6.78978	-6.90635	-7.43249	-6.97182	-6.5502	-4.18497	-6.5663	-6.39625	-6.85887	-6.86449	-7.0431	-6.55068	-6.78374	-6.62736	-5.11572	-6.43534
Cacna1s	0.401361	-0.116975	-0.0403625	0.267032	0.300777	0.802677	1.33682	1.31234	1.57893	0.0497126	0.0322593	0.279189	-0.206426	-0.35108	-0.560704	0.488286	0.526139	0.716109	2.03442	2.03741	1.77898
Kif21b	3.68706	4.05924	3.86874	4.84292	4.62526	4.71056	5.61697	5.2673	5.76818	3.94265	4.01175	3.9602	4.12829	3.98583	3.83335	4.9431	5.13276	4.97157	4.76657	4.72295	4.66598
5730559C18Rik	4.70412	4.87846	4.84593	4.80386	4.69407	4.74598	4.5638	4.37768	4.54339	5.04925	5.02497	4.85419	4.91833	4.66027	4.75711	4.61467	4.8518	4.55221	4.95902	4.82826	4.88377
Gpr25	-4.24249	-3.42278	-6.48331	-2.02958	-2.44646	-2.26622	-4.099	-2.90893	-2.72389	-6.5502	-3.04747	-2.65941	-4.07432	-2.95198	-2.95759	-3.13621	-2.85024	-2.39142	-2.37943	-2.05683	-3.62798
Camsap2	5.07175	5.29718	5.33887	5.56871	5.29854	5.09095	5.47005	5.04552	5.51175	5.45578	5.48498	5.33494	5.41713	5.25779	5.17134	5.26382	5.63699	5.41133	5.80336	5.76054	5.65775
9230116N13Rik	0.281067	0.201708	0.0865496	0.565794	-0.534994	-0.380389	0.54486	0.204131	0.789735	-0.107257	0.234567	0.0035545	-0.0924695	0.174549	0.233547	-0.124233	0.107535	-0.0155524	0.572317	0.119492	0.251162
Ddx59	4.8873	5.07041	5.02201	5.75035	5.49801	5.32299	5.59075	5.44958	5.72145	4.89015	4.80201	4.72314	5.081	4.71619	4.82158	5.2339	5.47896	5.2773	5.34311	5.29685	5.23664
Kif14	5.10224	5.43001	5.40506	5.22698	5.06699	4.93686	5.47221	5.03588	5.47139	5.85148	5.89904	5.68192	5.22626	5.15689	5.10022	4.84983	5.17852	4.86327	5.65834	5.5948	5.65047
Zfp281	7.08472	7.41318	7.31486	6.70439	6.52194	6.36298	6.51295	6.0388	6.46477	7.58029	7.5273	7.4207	7.17301	6.9959	6.88863	6.41185	6.88017	6.57615	7.28694	7.0993	7.20072
Gm19705	2.58786	2.94062	2.71882	2.9447	2.58539	2.65937	2.34868	2.39881	2.32051	2.87397	2.88327	2.43651	2.62334	2.34814	2.60108	2.32541	2.61674	2.31693	2.88637	2.81698	2.52756
Platr22	-0.335604	0.567163	-0.21652	-1.59895	-2.08389	-1.9318	-1.35176	-2.67761	-1.84253	0.320164	0.750488	0.253878	-0.373882	-0.144629	0.00587958	-1.42839	-1.12441	-1.42618	0.383872	-0.042475	0.134517
Nr5a2	5.51673	5.75685	5.76965	4.12016	3.92693	3.84231	3.59648	3.08025	3.24129	6.15737	6.16132	6.00427	5.80802	5.60593	5.59725	4.22778	4.46544	4.30571	5.75932	5.69832	5.65444
Ptprc	-2.86398	-3.78535	-3.67595	-1.69517	-2.31521	-2.26622	-1.23393	-1.12871	-1.13893	-3.09077	-4.92194	-4.24437	-2.93682	-3.15843	-3.69456	-4.72117	-2.30275	-3.97638	-1.9835	-1.20883	-0.88075
Atp6v1g3	-6.56442	-5.00775	-6.48331	-6.55315	-6.83877	-5.20482	-4.58442	-7.43249	-5.38685	-6.5502	-6.5069	-6.5663	-6.39625	-6.85887	-6.86449	-7.0431	-6.55068	-6.78374	-6.62736	-6.70069	-4.85038
Nek7	4.14207	4.56274	4.4363	4.36497	4.14065	4.0439	4.53918	4.17252	4.50746	4.73693	4.74636	4.52844	4.47488	4.35969	4.44215	4.27375	4.59716	4.311	5.01244	4.86299	4.99145
Lhx9	-2.47696	-1.94885	-1.72842	-1.26774	-2.08389	-1.9318	-1.95215	-2.00623	-0.949448	-3.38028	-2.25897	-2.65941	-2.69581	-3.39944	-2.22063	-2.95563	-2.46321	-2.13988	-1.58296	-1.84271	-1.79148
2310009B15Rik	2.05396	2.26216	1.96378	2.24451	2.16965	2.30562	1.96093	2.04526	1.97363	2.28585	2.37268	1.88078	2.36197	1.9192	2.06921	1.98204	1.95315	2.02683	2.25223	2.14166	2.25466
Dennd1b	4.04568	4.33136	4.24546	4.07347	3.9434	3.74452	4.10976	3.61531	3.98311	4.28664	4.512	4.29866	4.18401	4.05027	4.09913	3.63902	4.03523	3.65817	4.72303	4.5876	4.72894
4930596I21Rik	-4.24249	-6.59271	-4.89834	-6.55315	-4.51685	-6.78978	-4.58442	-3.73205	-4.64989	-4.22827	-4.18497	-4.24437	-4.81129	-4.53695	-4.54256	-4.72117	-4.22875	-4.46181	-4.30543	-6.70069	-4.85038
Crb1	-3.3945	-1.83782	-3.31338	-2.16083	-3.13834	-2.70232	-2.26249	-2.30321	-2.32796	-6.5502	-3.69954	-3.10687	-3.22633	-3.39944	-4.54256	-4.23574	-6.55068	-2.69627	-2.72046	-3.53076	-2.97591
4933436E23Rik	-4.97946	-5.00775	-6.48331	-6.55315	-6.83877	-6.78978	-5.32139	-7.43249	-6.97182	-4.96524	-4.92194	-4.98134	-4.81129	-6.85887	-6.86449	-7.0431	-6.55068	-6.78374	-6.62736	-6.70069	-6.43534
Zbtb41	4.11418	4.4469	4.27741	4.23067	4.24271	3.92361	3.90983	3.4646	4.01758	4.39451	4.36115	4.13674	4.3892	4.18347	4.30481	4.00471	4.36146	4.1433	4.20474	3.98669	4.22733
Aspm	6.2883	6.62752	6.57655	6.52517	6.36136	6.14299	6.63608	6.00695	6.57568	6.56045	6.58866	6.41865	6.24512	6.13282	6.00221	5.66879	6.06334	5.86933	6.43216	6.39058	6.35928
F13b	-1.92057	-0.864788	-1.27385	-0.487058	-1.41251	-1.83558	-1.5488	-2.14709	-0.863291	-2.64331	-1.46251	-2.04274	-1.75239	-1.64942	-1.91029	-3.58366	-2.64379	-1.82954	-1.76937	-1.34313	-1.68045
Cfhr1	-3.75707	-4.27078	-4.89834	-2.85271	-3.66885	-2.39746	-4.099	-3.5256	-3.80189	-4.96524	-6.5069	-3.10687	-3.5889	-4.53695	-2.95759	-2.79517	-2.64379	-3.32431	-3.45743	-3.24125	-2.52845
Gm4788	-4.24249	-3.78535	-3.31338	-6.55315	-6.83877	-6.78978	-3.73643	-4.26257	-3.80189	-4.96524	-6.5069	-4.98134	-4.07432	-3.15843	-4.05713	-5.45813	-4.22875	-3.97638	-2.72046	-2.17712	-3.26541
Cfhr2	-4.97946	-5.00775	-4.89834	-4.23122	-4.03142	-4.46785	-3.20591	-5.11057	-4.16446	-4.96524	-6.5069	-4.98134	-6.39625	-4.53695	-4.54256	-4.72117	-4.96571	-6.78374	-3.45743	-3.00025	-4.11341
Cfh	-0.731533	-0.661971	-1.12575	-1.34369	-1.88458	-1.36351	-1.07346	-1.81778	-1.47996	-1.69222	-1.29745	-1.92244	-2.14832	-2.21502	-1.13656	-2.95563	-2.85024	-3.0833	-1.2698	-1.02826	-1.57736
Kcnt2	0.229993	-0.325922	-0.0403625	-0.444622	-0.816407	-0.640033	-0.883983	-1.09264	-0.822069	0.368663	-0.203119	-0.0585065	-0.513607	-0.289019	-0.388752	-0.934571	-0.141285	-0.901094	0.114112	0.332736	0.410152
4930590L20Rik	-6.56442	-6.59271	-3.67595	-6.55315	-6.83877	-6.78978	-3.44692	-7.43249	-6.97182	-6.5502	-4.92194	-6.5663	-6.39625	-6.85887	-5.27952	-7.0431	-6.55068	-6.78374	-5.04239	-6.70069	-6.43534
Cdc73	6.24434	6.59665	6.42865	6.10305	5.91966	5.78221	5.82603	5.38189	5.79119	6.62582	6.63983	6.49962	6.40687	6.26864	6.24126	5.63264	6.06656	5.90123	6.35118	6.35341	6.32725
B3galt2	-6.56442	-3.42278	-6.48331	-6.55315	-3.13834	-4.46785	-4.099	-4.62514	-4.16446	-3.09077	-6.5069	-4.98134	-6.39625	-4.53695	-4.05713	-7.0431	-3.74332	-6.78374	-6.62736	-5.11572	-4.85038
Glrx2	4.03828	4.24886	4.1268	4.13423	3.96777	3.96594	3.94305	3.70897	4.019	4.23852	4.20132	4.13154	4.29287	3.98426	3.99116	3.78583	4.16099	3.90888	4.33192	4.1964	4.43271
Trove2	4.96061	5.23979	5.15105	5.12501	5.07822	4.9206	4.87706	4.44824	4.74543	5.37052	5.31925	5.02195	4.82231	4.83069	4.89831	4.58763	5.03757	4.68438	5.49126	5.22375	5.46515
Uchl5	6.6461	6.78464	6.76418	6.79517	6.4934	6.55549	5.81025	5.79948	5.8309	6.78589	6.6966	6.54304	6.72545	6.40659	6.52582	6.19665	6.50172	6.29391	6.54929	6.38959	6.36334
Rgs2	0.74846	0.825144	0.174905	-0.0453522	-0.268919	-0.314046	-1.77707	-1.09264	-1.13893	-0.0744668	0.0629561	-0.26252	-0.246503	-0.709127	-0.0963008	-1.02073	-0.769317	-0.593912	-0.217964	-0.360837	-0.285591
Brinp3	-6.56442	-6.59271	-4.16138	-3.74579	-5.25381	-3.98242	-6.90635	-7.43249	-6.97182	-2.64331	-4.92194	-4.98134	-4.07432	-3.15843	-3.69456	-4.72117	-4.96571	-4.46181	-6.62736	-4.37876	-6.43534
Pla2g4a	0.635249	1.12839	0.811315	1.60167	1.41389	1.3951	2.4534	2.25925	2.32051	0.505082	0.859423	0.57325	0.44924	0.640972	0.742845	1.29229	1.921	1.53368	2.66956	2.54487	2.29598
Ptgs2os	-6.56442	-5.00775	-3.02387	-4.96818	-3.37934	-3.33035	-2.38279	-3.97306	-6.97182	-6.5502	-6.5069	-6.5663	-6.39625	-5.27391	-5.27952	-4.23574	-4.22875	-2.69627	-5.04239	-6.70069	-4.85038
Ptgs2	0.982471	1.04392	1.66135	0.978235	1.08604	1.09896	3.09787	2.78061	3.1536	0.320164	0.387918	0.0336117	0.398166	-0.229518	0.00587958	1.00675	1.81127	1.60428	1.8844	1.7464	1.86387
Ptgs2os2	-6.56442	-6.59271	-6.48331	-6.55315	-5.25381	-5.20482	-6.90635	-4.62514	-3.80189	-6.5502	-6.5069	-6.5663	-6.39625	-6.85887	-5.27952	-7.0431	-3.74332	-6.78374	-6.62736	-5.11572	-4.85038
Pdc	-3.75707	-4.27078	-4.16138	-2.64626	-4.51685	-6.78978	-5.32139	-5.84753	-6.97182	-2.64331	-3.69954	-4.98134	-3.5889	-5.27391	-4.05713	-4.23574	-4.96571	-3.97638	-3.45743	-5.11572	-4.85038
2310030A07Rik	-6.56442	-2.34478	-4.16138	-4.96818	-6.83877	-3.98242	-4.58442	-4.62514	-5.38685	-4.22827	-4.18497	-3.39638	-4.81129	-5.27391	-6.86449	-7.0431	-4.96571	-4.46181	-4.30543	-4.37876	-3.26541
BC003331	4.48202	4.68516	4.58749	4.40613	4.14778	4.1417	4.33026	4.26317	4.51853	4.68162	4.64221	4.6834	4.60586	4.26976	4.3982	4.04635	4.49849	4.32021	4.72745	4.69431	4.58077
Tpr	8.54651	8.84579	8.80495	8.52746	8.35209	8.20285	8.07606	7.51492	7.98524	8.90958	8.97159	8.77685	8.76003	8.61626	8.53402	8.19959	8.59299	8.35561	8.641	8.65367	8.54788
Prg4	-1.07257	-1.23516	-0.293481	-1.50875	-0.816407	-1.29793	-2.15146	-2.07494	-0.949448	-0.24642	-0.67401	-0.951591	-0.78154	-0.836506	-1.37263	-1.75769	-1.12441	-1.73934	-0.0881964	-0.919327	-0.0259476
Hmcn1	-0.414676	-1.16644	-0.650416	0.365716	-0.152274	-0.281985	0.332054	-0.612315	0.247353	-0.877775	-0.278081	-0.635564	-0.465513	-0.792785	-0.981842	-0.301629	0.0492366	0.0106792	-0.217964	0.287998	0.38484
C730036E19Rik	-2.65753	-3.13328	-2.23538	-0.143756	-0.268919	0.176005	0.25352	-0.0661714	0.620641	-6.5502	-4.92194	-4.98134	-1.75239	-2.46656	-2.61656	-0.535301	-0.573396	-0.0972362	-1.58296	-1.20883	-1.48114
Ivns1abp	7.78341	7.99173	7.91711	7.38909	7.10255	7.11476	7.1807	6.92979	7.20178	8.17915	8.2031	7.96526	7.93278	7.70056	7.80556	6.95329	7.28902	7.08923	8.09892	7.98225	8.06395
Swt1	4.46279	4.71506	4.53141	4.84399	4.62934	4.44564	4.68377	4.35745	4.69751	4.92401	4.91779	4.70458	4.55576	4.27234	4.38759	4.42196	4.73067	4.44207	5.21774	5.05378	5.15103
Trmt1l	4.99256	5.26644	5.14103	5.05926	4.75041	4.81986	5.13975	4.97025	5.16421	5.37795	5.41159	5.28193	5.18448	4.93107	5.04053	4.96848	5.30536	5.03285	5.60116	5.5925	5.6094
Mir7682	-6.56442	-6.59271	-4.89834	-3.74579	-6.83877	-5.20482	-5.32139	-7.43249	-6.97182	-6.5502	-6.5069	-6.5663	-6.39625	-6.85887	-6.86449	-7.0431	-6.55068	-6.78374	-6.62736	-6.70069	-4.85038
Rnf2	6.86066	7.06137	6.96984	6.76638	6.59311	6.56763	6.29255	6.05648	6.27774	7.14209	7.12462	6.92442	7.00583	6.7316	6.86673	6.39661	6.76377	6.53127	6.9438	6.90282	6.87286
Fam129a	4.30363	4.51255	4.61275	4.19421	4.04004	3.85498	3.5041	3.04425	3.3422	4.58999	4.52308	4.41455	4.3892	4.2319	4.21567	3.8869	4.15582	4.01797	4.37476	4.2972	4.37121
Edem3	5.51872	5.85153	5.70991	5.81454	5.52125	5.38795	6.0127	5.53347	6.06865	5.98191	6.00362	5.74913	5.72302	5.58329	5.59776	5.47482	5.88421	5.54858	6.33102	6.13161	6.29577
1700025G04Rik	3.14466	3.1705	3.20844	2.51025	2.33864	2.35743	2.251	1.96625	2.16518	3.41991	3.40449	3.39804	3.36696	3.00376	2.99194	2.2307	2.49645	2.54942	3.44812	3.31473	3.38644
Tsen15	4.68054	4.76209	4.66071	4.55603	4.31668	4.44324	3.85271	3.88209	3.89623	4.8576	5.01421	4.5942	4.84156	4.47148	4.80129	4.36576	4.55981	4.42633	4.78044	4.63861	4.55264
Colgalt2	-4.24249	-5.00775	-1.83945	-4.23122	-5.25381	-5.20482	-6.90635	-4.26257	-5.38685	-2.15788	-6.5069	-3.10687	-2.69581	-3.39944	-2.77702	-5.45813	-3.38075	-3.97638	-3.82	-2.7938	-3.62798
Rgl1	1.36039	1.8039	1.77879	3.49261	2.91109	3.06041	3.49985	3.32989	3.65481	1.66412	1.92355	1.64802	1.74841	1.51181	1.70916	2.86229	3.20921	3.05704	2.83821	3.10506	2.85698
Apobec4	-6.56442	-6.59271	-6.48331	-6.55315	-6.83877	-6.78978	-5.32139	-7.43249	-6.97182	-6.5502	-6.5069	-6.5663	-6.39625	-6.85887	-5.27952	-4.72117	-6.55068	-6.78374	-6.62736	-6.70069	-4.85038
Arpc5	6.20562	6.47758	6.37603	6.30968	5.92132	5.96072	5.68914	5.56909	5.71534	6.43724	6.44092	6.26283	6.36343	6.07611	6.15528	5.83131	6.17362	5.93928	6.58225	6.40963	6.54427
Ncf2	2.16009	2.47607	2.2206	2.78001	2.56849	2.58309	2.95938	2.7903	2.90009	2.00822	2.15488	1.96118	2.14678	2.13831	2.22032	2.47457	2.49098	2.38368	3.0609	3.14009	3.32787
Smg7	7.10789	7.44578	7.3556	6.59485	6.43313	6.314	6.7695	6.24203	6.67396	7.58109	7.64356	7.46169	7.32794	7.15262	7.07059	6.57196	6.9094	6.74728	7.38239	7.30204	7.35124
Nmnat2	4.61611	4.93721	4.80729	4.64836	4.50829	4.37576	4.05582	3.55548	3.86975	4.85547	4.83684	4.7266	4.7592	4.69043	4.62185	4.38579	4.44438	4.25724	4.81611	4.89969	4.91062
Lamc2	3.49762	3.8135	3.66771	3.82515	3.83453	3.56887	4.27418	3.95499	4.29087	3.92249	3.85175	3.60987	3.66309	3.62192	3.60617	3.906	4.0277	3.85741	4.68836	4.70286	4.70101
Lamc1	8.39127	8.73066	8.6255	8.77093	8.58628	8.38908	8.51107	7.99577	8.50351	8.67866	8.76948	8.56399	8.54512	8.49754	8.32761	8.24689	8.5474	8.348	8.58806	8.49303	8.51781
E330020D12Rik	2.18712	2.59464	2.36532	3.21338	2.78145	2.89146	3.014	3.09205	3.29848	2.17431	2.31647	2.00735	2.22946	2.02071	2.19351	2.50957	2.69962	2.51318	2.35278	2.2032	2.69137
Shcbp1l	0.819281	1.27148	0.482478	0.722978	0.579078	0.349772	0.148931	-0.638078	-0.25757	1.21135	1.08556	1.1548	0.498567	0.942026	0.923417	0.62224	0.609195	0.158778	0.979975	0.733942	1.04848
Dhx9	9.1908	9.54045	9.49346	9.33234	9.11335	8.92503	8.59446	8.14974	8.54951	9.56368	9.68155	9.50878	9.5168	9.23724	9.25711	8.93403	9.35318	9.17715	9.023	8.96701	8.95433
Npl	4.34622	4.62222	4.59284	4.62614	4.31668	4.24982	3.71662	3.58501	3.68907	4.5823	4.42014	4.38571	4.51739	4.08437	4.23025	4.09454	4.31274	4.19283	4.49741	4.40849	4.30697
Rgs8	-2.17211	-1.83782	-1.83945	-0.530779	-0.689028	-1.00842	-0.306438	-1.20367	-0.342459	-2.02664	-1.86304	-2.04274	-1.87269	-1.50132	-2.0065	-0.413739	-0.996087	-0.51695	-0.95493	-0.592162	-1.22589
C230024C17Rik	-4.24249	-3.13328	-3.02387	-4.23122	-4.51685	-4.46785	-3.73643	-4.62514	-4.16446	-4.22827	-4.92194	-4.98134	-4.07432	-6.85887	-4.54256	-4.72117	-3.74332	-3.97638	-6.62736	-3.24125	-3.26541
Rgs16	2.54671	2.76264	2.51387	2.3923	1.93271	2.02079	2.05655	1.87812	1.97947	3.00247	2.71469	2.9748	2.47719	2.33342	2.05139	2.21665	2.4855	2.09585	3.1976	3.22561	3.29428
Rnasel	0.122078	0.567163	0.676565	0.544885	0.474108	0.576543	0.577465	0.302216	0.52803	0.629709	0.712269	0.55264	0.371934	0.260067	0.536394	0.305632	0.460551	0.086628	0.807273	0.459185	1.20129
Rgsl1	-6.56442	-6.59271	-6.48331	-6.55315	-6.83877	-6.78978	-5.32139	-7.43249	-6.97182	-6.5502	-4.92194	-6.5663	-6.39625	-5.27391	-6.86449	-7.0431	-4.96571	-4.46181	-5.04239	-5.11572	-3.26541
Teddm2	-6.56442	-6.59271	-6.48331	-6.55315	-6.83877	-6.78978	-6.90635	-5.84753	-3.51238	-4.96524	-6.5069	-6.5663	-6.39625	-6.85887	-5.27952	-7.0431	-6.55068	-5.19877	-3.82	-4.37876	-6.43534
Teddm1b	4.0622	4.12411	4.19353	4.20924	4.34796	4.31678	4.20674	4.78879	4.57556	4.72767	4.85778	4.50181	4.2467	4.12198	4.26673	4.25554	4.322	4.06097	4.58514	4.55847	4.68684
Glul	8.56699	8.75937	8.68478	8.58436	8.36155	8.33608	7.51381	7.33833	7.52597	8.7382	8.77709	8.56431	8.64648	8.45532	8.54341	8.05835	8.25128	8.02859	8.41571	8.25972	8.29487
Zfp648	-6.56442	-3.13328	-6.48331	-0.363322	-1.00588	-0.160423	1.18641	0.701933	1.63921	-6.5502	-6.5069	-4.98134	-2.93682	-2.61095	-4.54256	0.305632	0.867176	0.667474	-0.794465	-0.867796	-0.504601
4930452N14Rik	-4.97946	-3.78535	-2.78287	-4.23122	-2.93188	-2.88289	-4.099	-5.84753	-2.88435	-4.96524	-2.60001	-2.47884	-4.81129	-6.85887	-4.05713	-3.13621	-3.38075	-6.78374	-3.82	-6.70069	-3.26541
Cacna1e	-2.17211	-1.63851	-1.35402	-1.34369	-1.00588	-1.17507	4.22743	3.57523	4.35854	-1.79531	-2.11458	-2.04274	-2.00393	-2.00089	-2.95759	-0.503937	-0.107733	-0.244578	2.74115	2.77707	2.64947
Ier5	4.01395	4.01184	3.95028	4.62614	4.2691	4.36187	3.47843	3.39961	3.62903	2.89481	2.86597	2.43088	3.60797	3.42537	3.43128	3.51245	3.49508	3.45108	3.77246	3.55552	3.77777
Mr1	-3.75707	-3.13328	-3.02387	-2.30522	-2.75131	-2.39746	-1.35176	-1.70457	-0.905727	-2.30227	-2.80646	-3.75895	-1.35186	-3.68895	-3.40505	-2.65078	-2.30275	-2.13988	-1.2698	-2.05683	-2.18741
Stx6	4.52105	4.83303	4.73889	4.94121	4.7616	4.89278	4.82369	4.58188	4.85354	4.8629	4.8881	4.60049	4.68523	4.45344	4.48037	4.53763	4.76843	4.62618	5.00337	4.9154	4.93589
Xpr1	3.87956	4.09816	3.87094	3.94968	3.70908	3.56226	3.8309	3.44786	3.88227	4.14764	4.1179	3.968	3.99069	3.85795	3.80529	3.65821	4.06311	3.75445	4.36912	4.26582	4.38085
Gm5532	-6.56442	-5.00775	-4.16138	-2.46568	-3.37934	-5.20482	-4.099	-2.4783	-3.06493	-6.5502	-6.5069	-6.5663	-6.39625	-5.27391	-6.86449	-4.72117	-3.09124	-3.97638	-4.30543	-4.37876	-4.85038
Acbd6	5.69561	5.77225	5.77202	5.45913	5.22967	5.35711	4.79279	4.68936	4.72472	5.85468	5.804	5.6349	5.8208	5.51481	5.60287	5.2234	5.49201	5.28605	5.68638	5.47829	5.50974
Lhx4	-1.07257	-1.73473	-1.72842	1.14034	1.20014	1.13503	1.55717	1.46535	1.53994	-6.5502	-6.5069	-2.31837	-1.35186	-0.881594	-1.37263	0.650391	0.815646	1.05547	0.140829	-0.867796	-1.22589
Qsox1	2.65232	2.87693	2.70899	3.73572	3.44778	3.48285	3.75275	3.66224	3.88383	2.52394	2.41494	2.26975	3.02792	2.80468	2.64133	3.24577	3.49508	3.22048	3.52873	3.6425	3.55193
Cep350	4.32204	4.52038	4.52302	4.83756	4.63848	4.37072	4.83385	4.05585	4.7943	4.67922	4.74281	4.55458	4.38429	4.39438	4.27571	4.46915	5.08277	4.67928	5.04109	4.92639	5.00605
Tor1aip1	4.41071	4.59031	4.39551	4.04211	3.74337	3.73084	3.8477	3.51222	3.71731	4.41775	4.59311	4.30175	4.44531	4.26201	4.36973	3.87204	4.17809	3.89486	4.35064	4.39009	4.26423
Tor1aip2	6.80776	7.03266	6.92463	6.47804	6.25051	6.1646	6.4191	6.13416	6.33211	7.26208	7.276	7.09492	6.97865	6.69967	6.82671	6.19665	6.4956	6.31709	7.15349	7.04446	7.11119
Fam163a	-3.3945	-2.68582	-2.78287	-3.09372	-4.03142	-3.08934	-4.099	-3.34503	-2.44825	-4.22827	-3.33697	-4.24437	-4.07432	-2.95198	-3.16405	-2.95563	-2.64379	-3.97638	-3.16792	-3.53076	-2.52845
Tdrd5	1.94733	1.96571	2.04417	2.98407	2.71389	2.6717	4.77181	4.57908	4.97326	2.26037	2.15488	1.93752	1.89377	1.72984	1.67855	2.29453	2.67574	2.36855	3.16544	3.24036	3.21392
Nphs2	-4.24249	-3.78535	-4.89834	-2.64626	-2.31521	-2.70232	-2.26249	-2.14709	-1.92742	-4.96524	-4.18497	-4.24437	-4.81129	-5.27391	-6.86449	-4.23574	-1.6927	-2.87685	-3.45743	-2.61322	-4.11341
Soat1	3.78762	4.20414	4.16325	3.8488	3.65007	3.4617	3.72755	3.33652	3.59329	4.23689	4.34094	4.18942	4.02687	3.73452	3.85576	3.31336	3.75196	3.39742	4.55566	4.44715	4.61791
Abl2	6.48492	6.8192	6.74807	6.2732	6.19757	5.91218	6.19152	5.59039	6.1065	6.81161	6.77344	6.63842	6.60709	6.55409	6.40128	5.92359	6.38504	6.15859	6.66252	6.59523	6.62011
Tor3a	4.80681	5.0243	4.82219	3.60294	3.36212	3.54673	3.81047	3.54836	3.67474	5.54289	5.45057	5.36702	4.86878	4.75077	4.61983	4.05164	4.27508	4.06723	5.28366	5.24659	5.23222
Fam20b	4.97716	5.19152	5.06792	4.75006	4.4286	4.33886	4.36219	4.10035	4.38188	5.33206	5.36539	5.21874	5.02318	4.90558	5.01778	4.48194	4.84218	4.70159	5.31845	5.30459	5.31997
Ralgps2	5.37185	5.60113	5.53455	4.85359	4.66455	4.6286	4.45833	4.11681	4.37747	5.76183	5.71861	5.68014	5.52447	5.27587	5.40844	4.51101	4.89692	4.66386	5.66755	5.54872	5.60324
Angptl1	-2.86398	-3.42278	-4.16138	-2.30522	-2.08389	-4.46785	-4.099	-3.5256	-3.80189	-3.09077	-3.69954	-3.39638	-3.5889	-6.85887	-4.05713	-3.34266	-4.22875	-3.97638	-2.92692	-3.53076	-2.52845
Tex35	-3.75707	-3.78535	-2.57642	-2.85271	-5.25381	-4.46785	-3.73643	-5.84753	-4.64989	-3.38028	-3.69954	-3.39638	-4.81129	-5.27391	-3.69456	-3.34266	-3.74332	-3.97638	-3.16792	-4.37876	-2.97591
Rasal2	4.14207	4.42619	4.28571	4.65813	4.45757	4.30364	4.54228	3.95714	4.45602	4.77904	4.63585	4.51518	4.29287	4.10474	4.04015	4.36789	4.84539	4.49297	4.83464	4.78061	4.67775
2810025M15Rik	5.91359	6.02039	5.86404	5.96919	5.72514	5.85069	5.3531	5.36375	5.26808	6.13477	6.0508	5.91827	6.00276	5.7473	5.83834	5.56539	5.81974	5.62114	6.04617	5.89946	5.89137
BC026585	2.00163	2.05475	2.20669	2.52634	2.58539	2.65109	3.47194	3.41064	3.62344	2.22788	2.02058	1.89722	2.27263	1.73732	1.93965	2.60616	2.54999	2.54942	3.58575	3.26365	3.33119
Sec16b	-0.68178	-0.252858	-0.00757261	2.23149	1.67298	1.72197	3.29455	3.13451	3.58373	-1.12394	-1.01505	-1.43702	-0.373882	-0.881594	-0.489446	2.12933	2.05295	2.40856	1.71694	1.79517	2.07641
Brinp2	-0.455899	0.0937922	-0.0739151	0.365716	0.562105	0.265503	1.05365	0.53905	0.802971	-0.400453	0.151312	-0.0905677	-0.287726	-0.483835	-0.356691	-0.0544111	0.0191794	-0.125525	0.591813	0.683018	0.332846
Astn1	-1.70644	-1.30731	-1.35402	-1.50875	-1.70949	-3.08934	-1.29164	-1.45521	-0.994536	-1.34075	-1.64892	-0.951591	-2.48936	-2.21502	-2.34092	-3.87317	-3.38075	-1.42618	-1.67316	-1.41528	-1.14994
Pappa2	-4.97946	-4.27078	-3.02387	-4.23122	-2.59085	-3.98242	-1.5488	-2.78864	-1.41723	-4.96524	-4.18497	-4.98134	-2.93682	-6.85887	-4.05713	-3.87317	-3.38075	-3.61381	-2.10379	-2.7938	-2.18741
Rfwd2	6.05969	6.30608	6.18713	6.12875	5.87096	5.82148	5.61353	5.40296	5.57242	6.35312	6.34855	6.13739	6.20714	5.94868	6.00569	5.63572	5.96871	5.69831	6.08108	5.9434	5.99433
Tnr	-6.56442	-6.59271	-4.89834	-1.50875	-1.48122	-1.9318	0.593495	-0.466709	0.126216	-4.22827	-6.5069	-6.5663	-4.81129	-5.27391	-6.86449	-2.39924	-1.34122	-1.57428	-1.87247	-1.9458	-1.68045
4930523C07Rik	-3.75707	-4.27078	-4.16138	-2.02958	-4.03142	-3.61985	-3.44692	-4.26257	-2.44825	-6.5502	-3.69954	-4.24437	-2.93682	-3.39944	-4.54256	-3.58366	-2.85024	-5.19877	-2.72046	-3.89333	-3.62798
Tnn	-0.783063	-0.920283	-1.62533	-0.998558	-1.34692	-1.6605	-1.62095	-2.57451	-1.84253	-0.93549	-1.46251	-1.81141	-2.30879	-1.72959	-1.37263	-2.18511	-1.05882	-1.49833	-2.53989	-3.53076	-1.79148
Mrps14	5.67249	5.7125	5.69629	5.73485	5.46643	5.62041	5.21162	5.2686	5.27819	5.80102	5.75255	5.5562	5.65598	5.43947	5.52272	5.30757	5.5144	5.26236	5.70328	5.54159	5.57484
Cacybp	8.85201	9.01303	8.89495	8.6296	8.36392	8.41039	7.50642	7.40134	7.42686	9.10642	9.1114	8.83261	8.88405	8.59379	8.73615	8.1398	8.47503	8.19689	8.49794	8.34869	8.36602
Rabgap1l	2.79093	3.31268	3.03042	3.05972	2.53844	2.56116	2.72846	2.38928	2.87837	2.99476	2.9749	2.5291	2.70441	2.68222	2.60922	2.34277	2.769	2.36855	3.26898	2.91953	3.15525
Gpr52	-6.56442	-5.00775	-6.48331	-6.55315	-4.03142	-5.20482	-6.90635	-7.43249	-5.38685	-3.38028	-4.92194	-6.5663	-3.5889	-5.27391	-6.86449	-5.45813	-4.96571	-5.19877	-5.04239	-5.11572	-4.85038
Rc3h1	5.19005	5.54396	5.45811	5.83137	5.80486	5.48954	5.82391	5.203	5.72058	5.40436	5.44693	5.28896	5.45042	5.38519	5.22728	5.41095	5.77491	5.48334	5.93465	5.74562	5.86358
Serpinc1	-1.92057	-0.710065	-2.23538	-0.62241	-1.05742	-0.560961	-0.463407	-0.774282	-0.40196	-0.877775	-1.29745	-2.17398	-1.26697	-2.33531	-1.91029	-1.42839	-0.400929	-0.675212	-0.0574996	-0.325647	-1.07779
Zbtb37	2.30902	2.47069	2.24801	2.22493	2.01609	1.66555	2.12982	1.59817	1.85155	2.48597	2.43268	2.52381	2.26553	2.10402	1.92668	1.94843	2.55523	2.10196	2.43604	2.4363	2.19037
Gas5	6.95091	7.11993	7.05209	6.62287	6.29067	6.4583	5.78255	5.57401	5.72276	7.38395	7.42965	7.12882	7.00636	6.81763	6.87435	6.20528	6.57683	6.36204	6.93453	6.71677	6.95711
Snord47	1.26213	1.15548	1.15332	0.389368	-0.0705904	-0.0215954	0.0125123	-0.377211	-0.0293014	1.93764	1.70742	1.56813	1.13513	0.834613	0.883708	0.214292	1.11466	0.0106792	1.05212	0.766919	1.03227
Dars2	6.27261	6.43882	6.33747	6.16688	5.93663	5.96657	5.94286	5.86371	5.89411	6.66579	6.69415	6.53715	6.32762	6.08126	6.18655	5.66275	5.88786	5.79298	6.41379	6.33084	6.32143
Cenpl	4.03456	4.20576	4.05876	3.5645	3.39844	3.63544	3.77225	3.56539	3.58181	4.25151	4.34407	4.11932	3.53596	3.41142	3.48756	3.24115	3.65267	3.48188	4.08603	3.9131	4.02512
Klhl20	4.14552	4.40518	4.40924	4.54291	4.18706	4.11936	4.56278	4.13784	4.562	4.47701	4.46966	4.34734	4.33252	4.17524	4.10058	4.2794	4.64715	4.37677	4.59	4.50082	4.61655
Ankrd45	4.60988	4.94597	4.97356	4.21752	4.0431	4.0216	3.15839	2.60231	3.02112	5.03711	4.87626	4.8415	4.82231	4.56687	4.54861	3.6634	3.98751	3.86642	4.22829	4.23227	4.39359
4930469G21Rik	-4.24249	-2.68582	-3.67595	-3.38322	-3.37934	-3.08934	-3.73643	-3.5256	-4.64989	-1.50581	-1.86304	-1.81141	-2.93682	-4.05152	-2.61656	-4.72117	-2.85024	-2.53581	-1.76937	-2.61322	-2.18741
Prdx6	8.3543	8.57381	8.4161	8.40491	8.15536	8.27602	7.49526	7.42777	7.4553	8.57614	8.62234	8.33102	8.46304	8.20136	8.34104	7.97489	8.2385	8.00095	8.0908	8.01093	7.9806
Tnfsf4	-2.04086	-1.54831	-1.62533	1.59151	1.33615	1.29237	1.9297	1.53617	1.87681	-3.74285	-3.69954	-3.10687	-1.0387	-1.24416	-0.597699	1.53055	1.39769	1.50628	0.192824	0.518482	0.435026
Tnfsf18	-6.56442	-6.59271	-6.48331	-4.23122	-6.83877	-6.78978	-4.58442	-4.62514	-4.64989	-4.96524	-6.5069	-6.5663	-4.81129	-6.85887	-6.86449	-7.0431	-6.55068	-5.19877	-5.04239	-5.11572	-6.43534
Fasl	-6.56442	-6.59271	-4.16138	-3.74579	-6.83877	-6.78978	-5.32139	-7.43249	-6.97182	-4.96524	-6.5069	-4.98134	-4.81129	-6.85887	-4.54256	-4.23574	-4.22875	-6.78374	-3.16792	-3.89333	-3.62798
Suco	5.32242	5.58627	5.46104	5.20466	5.0473	4.94535	5.46624	5.08296	5.44155	5.68551	5.73359	5.43757	5.34984	5.1548	5.22926	4.96918	5.36781	5.19462	5.70831	5.59766	5.61144
4930558K02Rik	-4.24249	-6.59271	-3.31338	-6.55315	-4.03142	-3.98242	-3.73643	-5.11057	-2.88435	-4.96524	-4.18497	-4.98134	-4.07432	-5.27391	-5.27952	-3.34266	-3.38075	-4.46181	-4.30543	-3.89333	-3.26541
Pigc	1.74392	1.78667	1.58816	1.50755	1.35598	1.67374	2.34395	2.17299	2.15489	2.10444	2.05915	2.08833	1.75857	1.33588	1.56597	1.70845	1.88812	1.76701	2.26443	2.43117	1.96127
Dnm3	-3.75707	-2.50525	-2.23538	-1.79826	-1.62932	-2.70232	-0.929071	-0.691027	-0.203632	-4.96524	-2.25897	-2.47884	-4.81129	-2.77141	-2.77702	-1.06582	-1.50628	-2.69627	-0.360569	-0.723407	-0.653979
Dnm3os	-4.97946	-5.00775	-4.16138	-4.23122	-3.37934	-3.33035	-4.099	-4.26257	-3.80189	-6.5502	-3.33697	-4.98134	-4.81129	-4.05152	-3.69456	-4.72117	-3.74332	-5.19877	-3.82	-5.11572	-4.11341
Mettl13	5.81901	5.96499	5.96713	5.53928	5.32141	5.38359	5.20967	5.02206	5.18205	5.99597	5.97212	5.79537	5.93214	5.7282	5.76191	5.24317	5.41475	5.29741	5.76039	5.73003	5.67417
Vamp4	2.08304	2.43243	2.28818	2.2892	2.04081	2.21865	1.936	2.00838	2.08618	2.41847	2.53476	2.21178	2.28674	2.02071	2.27251	1.89648	2.62674	2.23585	2.66036	2.61446	2.63344
Myoc	-6.56442	-4.27078	-4.89834	-6.55315	-4.51685	-6.78978	-4.58442	-7.43249	-4.64989	-4.22827	-6.5069	-6.5663	-6.39625	-5.27391	-5.27952	-4.23574	-6.55068	-5.19877	-6.62736	-4.37876	-6.43534
7420461P10Rik	-6.56442	-6.59271	-6.48331	-6.55315	-6.83877	-6.78978	-6.90635	-7.43249	-6.97182	-6.5502	-6.5069	-6.5663	-6.39625	-6.85887	-5.27952	-4.72117	-6.55068	-4.46181	-4.30543	-6.70069	-6.43534
Prrc2c	8.40797	8.73824	8.72138	8.47886	8.39046	8.16373	8.31822	7.53009	8.27073	8.85131	8.889	8.78633	8.60555	8.61467	8.39309	8.06808	8.59243	8.32458	8.50502	8.46159	8.37558
Fmo4	-4.97946	-4.27078	-4.16138	-4.96818	-6.83877	-4.46785	-4.099	-4.26257	-3.80189	-6.5502	-4.92194	-4.98134	-4.81129	-6.85887	-2.61656	-3.34266	-4.96571	-3.97638	-3.82	-2.7938	-2.04302
Fmo1	-2.17211	-1.63851	-3.31338	-2.30522	-3.37934	-2.88289	-3.44692	-3.73205	-2.44825	-3.74285	-3.04747	-1.92244	-2.14832	-3.15843	-1.91029	-3.87317	-3.09124	-4.46181	-2.53989	-2.61322	-4.11341
Fmo2	-6.56442	-6.59271	-6.48331	-4.23122	-2.75131	-5.20482	-5.32139	-4.62514	-3.06493	-6.5502	-6.5069	-6.5663	-6.39625	-6.85887	-6.86449	-3.87317	-6.55068	-3.61381	-4.30543	-3.89333	-4.85038
Fmo6	-6.56442	-6.59271	-6.48331	-4.23122	-6.83877	-5.20482	-4.099	-5.11057	-3.80189	-6.5502	-4.92194	-6.5663	-6.39625	-4.53695	-6.86449	-7.0431	-6.55068	-5.19877	-6.62736	-6.70069	-6.43534
Fmo3	-6.56442	-6.59271	-6.48331	-0.62241	-0.956132	-1.43223	1.79062	1.4532	1.81282	-4.22827	-6.5069	-6.5663	-4.81129	-6.85887	-6.86449	-1.83364	-1.26527	-1.29188	-0.794465	-0.723407	-0.326814
Mroh9	-6.56442	-6.59271	-6.48331	-3.09372	-5.25381	-4.46785	-4.58442	-2.78864	-2.11383	-6.5502	-6.5069	-4.98134	-6.39625	-6.85887	-6.86449	-4.72117	-3.38075	-5.19877	-3.82	-4.37876	-4.85038
Prrx1	-2.86398	-1.30731	-1.72842	-1.79826	-0.908037	-0.859042	-0.716526	-2.3881	-1.84253	-1.69222	-1.5527	-1.70832	-1.44205	-1.57347	-2.34092	-1.31518	-1.19312	-0.852999	-0.744712	-0.919327	-1.30606
Gorab	3.65596	4.09467	3.83524	3.64038	3.46386	3.54673	3.52306	3.31486	3.51703	4.04132	3.94122	3.78795	3.9313	3.72327	3.67564	3.55589	3.6697	3.49587	3.88933	3.98669	3.83262
Mettl11b	-6.56442	-6.59271	-4.89834	-4.23122	-6.83877	-5.20482	-6.90635	-5.84753	-6.97182	-6.5502	-6.5069	-4.98134	-6.39625	-6.85887	-6.86449	-7.0431	-6.55068	-6.78374	-6.62736	-6.70069	-6.43534
Kifap3	5.91258	6.19947	6.03608	6.18937	5.90753	5.80104	5.77555	5.53203	5.71315	6.18387	6.22208	5.96289	6.00276	5.79911	5.90059	5.61668	5.94243	5.77588	6.15257	6.06564	6.09385
Scyl3	4.42071	4.56401	4.59017	4.6373	4.55408	4.37701	4.67344	4.32114	4.58899	4.85866	4.89024	4.73919	4.67722	4.46699	4.48258	4.44725	4.8677	4.63042	5.01153	5.00883	4.99981
BC055324	6.05557	6.22807	6.18624	5.9964	5.67865	5.56915	5.45312	5.10981	5.41	6.27694	6.25527	6.10546	6.11723	5.89706	5.95908	5.59285	5.94343	5.66309	6.0772	5.93571	6.09775
Mettl18	3.2795	3.42549	3.06936	3.14903	2.95076	3.03199	3.33325	3.3464	3.29614	3.94065	3.95151	3.77021	3.49097	3.11984	3.50074	3.45974	3.63296	3.39493	4.04242	3.97085	3.8114
Sele	-6.56442	-6.59271	-2.57642	-3.74579	-5.25381	-6.78978	-3.44692	-5.84753	-3.06493	-6.5502	-6.5069	-6.5663	-6.39625	-6.85887	-6.86449	-5.45813	-4.96571	-4.46181	-6.62736	-5.11572	-4.11341
Sell	-4.24249	-4.27078	-3.02387	-4.23122	-4.03142	-4.46785	-5.32139	-7.43249	-6.97182	-4.22827	-6.5069	-4.98134	-3.5889	-5.27391	-5.27952	-7.0431	-4.22875	-6.78374	-4.30543	-3.89333	-4.85038
Selp	-1.80954	-0.759818	-1.95974	0.864706	0.595853	0.467608	1.07664	0.838969	1.20311	-2.64331	-3.69954	-3.75895	-1.0387	-1.24416	-1.7352	0.472604	0.815646	0.396172	-0.744712	0.119492	-0.131558
Gm16548	-4.97946	-6.59271	-4.89834	-2.64626	-3.37934	-1.83558	-2.38279	-2.90893	-2.44825	-4.96524	-4.92194	-6.5663	-4.07432	-5.27391	-5.27952	-4.72117	-3.74332	-3.97638	-3.16792	-3.89333	-4.11341
F5	-0.542055	-0.217669	-0.254487	0.978235	0.987774	0.677826	2.39057	1.82253	2.39669	-0.24642	-0.624256	-0.299515	0.29025	0.0359435	-0.388752	1.22837	1.56307	1.55165	2.08345	1.85006	1.81733
Slc19a2	7.22399	7.43856	7.31486	8.08772	7.83426	7.76259	7.57551	7.28802	7.62023	5.71746	5.6894	5.51485	7.49544	7.28539	7.24869	7.44254	7.69821	7.53219	6.97244	6.83884	6.93167
Ccdc181	3.30748	3.50401	3.33528	3.07803	2.91109	2.61323	3.19562	3.05031	3.00689	3.64824	3.77503	3.46574	3.50311	3.13123	3.21099	2.82881	3.21254	3.00253	4.14661	4.12188	3.91891
Blzf1	5.54964	5.82013	5.68003	5.42521	5.08937	5.07943	5.11359	4.77787	5.13573	5.59031	5.72162	5.50012	5.51701	5.21761	5.41947	4.93597	5.27388	5.05429	5.63855	5.59307	5.57694
Nme7	5.10579	5.28879	5.10306	5.16153	4.92734	4.93772	4.45504	4.38569	4.47991	5.25756	5.37842	5.03315	5.16838	4.9521	5.04053	4.52913	4.94967	4.68132	5.14207	4.87343	4.97246
Atp1b1	6.28518	6.53706	6.40449	5.77693	5.54574	5.47554	5.16813	4.79602	5.06813	6.59939	6.61188	6.40506	6.34585	6.14024	6.11833	5.18121	5.50968	5.24934	6.17778	6.03212	6.05074
Dpt	-4.24249	-6.59271	-6.48331	-4.96818	-6.83877	-6.78978	-6.90635	-5.11057	-6.97182	-6.5502	-4.92194	-6.5663	-6.39625	-6.85887	-4.54256	-7.0431	-6.55068	-6.78374	-6.62736	-3.89333	-4.85038
Tbx19	-4.24249	-6.59271	-6.48331	-6.55315	-6.83877	-6.78978	-5.32139	-7.43249	-5.38685	-6.5502	-6.5069	-6.5663	-6.39625	-5.27391	-6.86449	-5.45813	-4.96571	-6.78374	-6.62736	-6.70069	-6.43534
Sft2d2	4.07492	4.31643	4.2923	4.33331	4.0927	3.98088	4.53088	4.20368	4.51049	4.67078	4.6624	4.3828	4.41191	4.23454	4.3148	4.3183	4.65573	4.42633	4.97116	4.73238	4.94458
Tiprl	5.69855	5.90589	5.73314	5.60641	5.38311	5.33337	5.19792	5.0681	5.1416	5.77932	5.80116	5.6263	5.75318	5.44005	5.54888	5.17698	5.4574	5.17155	5.78918	5.58211	5.77076
Gpr161	0.35444	1.2465	0.59351	-0.324328	-0.534994	-0.103279	0.0361636	-0.355678	0.105	0.901011	1.294	1.40524	0.987454	1.12412	0.635361	-0.0773115	-0.0428816	0.271546	1.16055	1.36001	1.35256
Dcaf6	3.65837	3.73933	3.73949	3.95167	3.69553	3.64172	4.08446	3.62753	4.04708	3.76834	3.92041	3.56427	3.6275	3.49978	3.54172	3.5009	3.84057	3.45108	4.14166	4.0127	4.13357
Mpc2	3.70353	3.70076	3.55149	3.84239	3.41034	3.79236	3.54795	3.65298	3.60656	3.70837	3.71106	3.39804	3.60234	3.34936	3.50074	3.27092	3.57215	3.31298	3.90889	3.714	3.61042
Adcy10	-3.3945	-2.50525	-2.78287	-2.85271	-2.31521	-2.39746	-1.35176	-1.32397	-2.01762	-3.09077	-2.11458	-3.39638	-2.69581	-2.61095	-3.40505	-3.13621	-3.74332	-1.73934	-2.10379	-1.41528	-1.79148
Mpzl1	5.22633	5.41397	5.26866	5.43447	5.15593	5.18499	4.95977	4.79663	4.97983	5.59031	5.52618	5.37878	5.51026	5.27716	5.34283	5.17395	5.35358	5.21802	5.77912	5.72479	5.77381
Rcsd1	2.87229	3.19356	3.29969	4.41336	4.3255	4.37952	4.28038	4.04779	4.44867	1.47771	1.0088	1.16841	2.78614	2.53559	2.33764	3.46371	3.61297	3.50973	2.57966	2.8899	2.86158
Creg1	3.10623	3.28841	3.14423	2.8022	2.59377	2.68393	2.12982	2.12018	2.1183	3.33397	3.22612	2.93155	3.03629	2.90101	2.78117	2.47457	2.59653	2.37361	3.01108	2.80115	2.99302
Cd247	-2.86398	-2.06915	-3.67595	1.3356	0.509953	0.832272	1.59747	1.14871	1.49986	-3.38028	-3.69954	-3.10687	-2.14832	-2.10399	-2.47217	0.176073	-0.0115174	0.204948	-0.477608	-0.769949	-1.48114
Pou2f1	5.55354	5.83957	5.81733	5.25622	5.21481	4.93686	5.15603	4.31779	4.84557	5.78491	5.7811	5.61267	5.54663	5.52402	5.36223	4.69119	5.17	4.93779	5.63503	5.38046	5.53585
Dusp27	6.55306	6.79894	6.69458	5.08574	5.10044	5.0506	4.44955	4.06586	4.31416	6.90833	6.97048	6.92818	6.55266	6.35923	6.253	4.9817	5.33845	5.09929	6.35046	6.28391	6.29279
Gpa33	6.03897	6.25023	6.19067	5.52467	5.23302	5.28937	4.54846	4.17067	4.34503	6.43475	6.38165	6.26124	6.15377	5.94223	5.90018	5.15258	5.40679	5.2362	6.04573	5.9622	6.07518
Mael	3.76985	3.90415	3.91651	3.80989	3.40082	3.44982	2.40426	2.2275	2.16518	4.06359	3.95151	3.73405	3.85286	3.58096	3.69489	3.24115	3.43374	3.23724	2.93679	2.82483	3.10576
Ildr2	0.35444	0.938673	1.51105	0.105065	0.380394	0.0557104	-0.0115332	-0.443809	-0.203632	0.668968	1.07053	1.01113	1.24037	1.21259	0.727972	-0.0544111	0.0786804	0.271546	0.611049	0.556701	0.598084
Tada1	3.22185	3.44758	3.33208	2.7113	2.27236	2.28436	2.62698	2.30729	2.46905	3.53328	3.4832	3.29634	3.1679	3.04651	3.05884	2.56977	2.7735	2.64043	3.36275	3.22857	3.39913
Pogk	1.42993	1.77798	1.33048	1.12633	0.783277	0.576543	0.640544	0.0513221	0.52803	1.70247	1.49873	1.16841	1.03838	1.07776	0.727972	0.408115	0.833028	0.977815	1.73459	1.57078	1.25815
Gm4846	-6.56442	-5.00775	-6.48331	-4.23122	-6.83877	-6.78978	-4.58442	-5.84753	-6.97182	-6.5502	-6.5069	-3.75895	-6.39625	-6.85887	-4.54256	-5.45813	-6.55068	-6.78374	-5.04239	-6.70069	-6.43534
Gm4847	-4.97946	-6.59271	-4.89834	-2.64626	-3.37934	-3.61985	-1.5488	-2.22304	-1.61426	-4.96524	-6.5069	-6.5663	-6.39625	-4.53695	-5.27952	-3.87317	-2.85024	-5.19877	-3.16792	-3.89333	-1.79148
Gm16701	-6.56442	-5.00775	-4.16138	-6.55315	-3.13834	-3.61985	-4.58442	-5.84753	-6.97182	-6.5502	-3.04747	-4.24437	-6.39625	-4.53695	-6.86449	-3.58366	-6.55068	-6.78374	-6.62736	-3.53076	-6.43534
Fam78b	-0.836503	-0.325922	-1.83945	0.267032	-0.609956	-0.314046	0.609349	0.40671	0.479395	-1.12394	-0.952311	-0.784941	-0.969986	-0.881594	-0.489446	-0.853271	0.0191794	-0.806457	0.888345	0.332736	0.965541
Uck2	6.98018	7.18937	7.1144	6.38918	6.16738	6.1841	5.45587	5.08345	5.32939	7.27565	7.14404	7.11285	7.16109	6.92197	6.94116	6.10713	6.37172	6.15713	6.67257	6.64597	6.58581
Tmco1	5.92568	6.26197	6.10377	5.98431	5.65583	5.75156	5.59424	5.45872	5.59543	6.13345	6.13493	5.93578	6.04072	5.81686	5.79529	5.46048	5.87899	5.61527	6.17859	6.03084	6.05074
Aldh9a1	7.03723	7.23672	7.14457	7.22606	6.90069	6.94207	6.61537	6.40227	6.65309	7.27704	7.30196	7.10668	7.20331	6.95481	7.01825	6.87306	7.09914	6.85459	7.21234	6.99921	7.17557
Mgst3	3.22837	3.43934	3.18025	3.34015	3.18221	3.53777	3.16913	3.20504	3.15875	3.44557	3.34641	3.12544	3.47257	3.18415	3.22165	3.00266	3.24536	2.96948	3.56863	3.41955	3.40858
Lrrc52	-6.56442	-5.00775	-6.48331	-6.55315	-6.83877	-6.78978	-6.90635	-7.43249	-5.38685	-4.96524	-4.92194	-4.98134	-4.81129	-6.85887	-4.54256	-4.23574	-4.96571	-3.97638	-6.62736	-4.37876	-4.85038
Rxrg	1.32432	1.64091	1.3559	1.03931	0.882324	1.12311	0.561255	0.527508	0.411888	1.53195	1.74577	1.28545	1.05496	0.954907	1.34983	1.10156	0.94917	0.895743	1.57722	1.75464	1.90896
Lmx1a	-1.07257	-1.03812	-1.27385	-1.90929	-1.34692	-2.14592	-0.086172	-0.718248	-0.230349	-1.19265	-1.2215	-2.31837	-1.44205	-1.30429	-1.65503	-1.75769	-0.935966	-1.42618	0.856461	0.418255	0.641477
Pbx1	3.28576	3.7326	3.64469	3.07439	2.93766	2.77055	1.68236	1.22928	1.53201	3.50644	3.50013	3.42664	3.27794	3.12839	3.11993	2.31226	2.68054	2.43301	2.71916	2.4516	2.46854
Nuf2	5.90801	6.11917	6.03805	5.96575	5.60857	5.57791	5.53685	5.30073	5.45314	6.16512	6.23814	5.9624	5.9254	5.59671	5.82835	5.22691	5.57118	5.46152	5.99538	5.89992	5.87272
Rgs5	-1.92057	-1.83782	-1.72842	0.898064	0.909418	0.802677	2.08517	1.95337	2.31127	-2.46274	-2.60001	-1.81141	-1.35186	-2.00089	-1.43822	1.04966	0.568265	0.650892	0.721373	0.593934	0.78383
Rgs4	-2.86398	-2.06915	-2.78287	-0.880722	-1.48122	-1.17507	-2.15146	-3.04018	-2.88435	-4.96524	-6.5069	-2.86586	-2.30879	-2.21502	-2.22063	-2.39924	-1.90682	-2.53581	-3.16792	-2.61322	-4.11341
1700084C01Rik	-1.20687	-0.920283	-0.600663	-0.249366	-1.00588	-0.560961	1.06519	0.762263	1.09965	-0.527832	-0.317075	-1.14004	-1.75239	-1.72959	-1.13656	-1.16045	-0.769317	-1.42618	0.685528	-0.257743	0.10382
Hsd17b7	4.01206	4.28917	4.10072	3.8055	3.39365	3.43784	3.17979	2.90624	3.15101	4.11957	4.15755	3.94841	4.08656	3.9331	3.88455	3.25497	3.76787	3.53706	3.83105	3.58124	3.79948
3110045C21Rik	-2.3165	-2.89227	-1.95974	-2.02958	-3.37934	-2.26622	-2.99946	-2.57451	-3.06493	-2.46274	-3.33697	-1.81141	-3.22633	-4.05152	-3.40505	-2.65078	-2.85024	-2.26017	-3.82	-3.00025	-3.62798
Ddr2	4.01017	4.26605	4.15965	3.59279	3.51768	3.39386	1.39286	0.573131	1.16261	3.98216	3.9099	3.79674	4.1006	3.80023	3.66982	2.93561	3.28063	3.17771	3.29002	3.26076	3.24238
Uap1	4.87593	5.11681	5.11614	4.73283	4.40856	4.47408	4.73344	4.48376	4.62298	5.30817	5.30888	5.12151	5.1636	4.94405	4.98609	4.61645	4.88967	4.68336	5.83642	5.66317	5.74861
Uhmk1	3.26054	3.59341	3.67025	4.06432	3.75835	3.60575	4.40369	3.67145	4.44445	3.48735	3.34016	3.31481	3.48486	3.3615	3.30419	3.59805	3.99332	3.94333	3.99195	3.82581	3.73584
Sh2d1b2	-4.97946	-6.59271	-6.48331	-4.96818	-6.83877	-6.78978	-6.90635	-7.43249	-6.97182	-4.96524	-6.5069	-6.5663	-6.39625	-6.85887	-6.86449	-7.0431	-6.55068	-6.78374	-6.62736	-6.70069	-6.43534
Sh2d1b1	-6.56442	-6.59271	-6.48331	-3.09372	-4.03142	-3.61985	-6.90635	-5.84753	-6.97182	-6.5502	-4.92194	-4.24437	-6.39625	-5.27391	-6.86449	-5.45813	-3.74332	-6.78374	-6.62736	-5.11572	-6.43534
Gm7694	-2.47696	-2.06915	-3.02387	-0.575867	-1.41251	-0.8125	0.0823337	0.0513221	0.188055	-2.02664	-1.86304	-2.04274	-2.69581	-1.50132	-1.65503	-0.776309	-0.0749428	-0.0422697	0.0308562	0.194131	0.641477
1700015E13Rik	-6.56442	-6.59271	-4.16138	-6.55315	-5.25381	-6.78978	-4.58442	-7.43249	-6.97182	-6.5502	-6.5069	-6.5663	-6.39625	-6.85887	-6.86449	-4.72117	-6.55068	-3.97638	-4.30543	-6.70069	-4.11341
Nos1ap	-2.47696	-1.94885	-2.39584	-0.62241	-1.34692	-1.6605	-0.639564	-1.41013	-0.668035	-2.15788	-1.86304	-2.47884	-1.44205	-2.33531	-2.61656	-1.68554	-0.668033	-1.57428	-0.323575	-0.161528	-0.20652
Olfml2b	-1.52003	-0.864788	-1.43891	-0.938437	-1.79438	-2.26622	-1.17843	-0.612315	-1.47996	-1.19265	-0.89219	-1.2809	-0.56336	-1.18645	-0.933748	-0.739315	-0.822756	-0.806457	-0.151622	-0.161528	0.251162
Atf6	5.17915	5.59124	5.46397	5.15895	4.93313	4.78339	4.97362	4.57908	4.94742	5.39415	5.56825	5.30983	5.43149	5.20283	5.17957	4.7574	5.04038	4.79793	5.57569	5.52663	5.59291
Dusp12	5.22062	5.39633	5.30256	4.91191	4.61295	4.73133	3.92099	3.88774	3.86502	5.51891	5.46716	5.31366	5.36156	5.18313	5.21133	4.58216	4.74796	4.5511	4.89963	4.75926	4.79168
Fcrlb	-4.97946	-3.42278	-4.89834	-6.55315	-6.83877	-5.20482	-3.73643	-3.97306	-5.38685	-4.22827	-2.80646	-2.86586	-3.5889	-3.68895	-5.27952	-7.0431	-4.96571	-5.19877	-1.49807	-2.61322	-3.26541
Fcrla	-6.56442	-5.00775	-6.48331	-4.23122	-6.83877	-5.20482	-6.90635	-7.43249	-4.64989	-6.5502	-6.5069	-6.5663	-4.81129	-4.53695	-4.54256	-5.45813	-4.22875	-6.78374	-6.62736	-6.70069	-4.11341
Fcgr2b	2.4271	2.57972	2.6226	3.42556	3.07561	3.19748	4.11532	3.92451	4.1722	2.597	2.7434	2.41384	2.4398	2.22593	2.29791	2.56238	2.73241	2.5672	2.92915	3.03909	2.76679
Fcgr4	-6.56442	-6.59271	-4.89834	-4.96818	-6.83877	-6.78978	-5.32139	-7.43249	-6.97182	-6.5502	-4.92194	-6.5663	-6.39625	-4.53695	-5.27952	-7.0431	-6.55068	-6.78374	-6.62736	-4.37876	-6.43534
Fcgr3	-1.70644	-1.16644	-0.868596	-0.324328	-0.463735	-0.907137	0.0594333	-0.377211	0.0616071	-1.05835	-1.46251	-1.35685	-1.26697	-1.72959	-1.82009	-1.26174	-1.50628	-1.49833	-1.07277	-0.867796	-1.07779
Cfap126	-0.374598	-0.759818	-0.506026	-0.28636	-0.689028	-0.95689	-0.336495	-0.272622	0.0834666	-0.360376	-0.72554	-0.416554	-0.904397	-1.24416	-1.43822	-0.776309	-0.935966	-0.852999	-0.323575	0.0674978	0.10382
Sdhc	6.60347	6.76416	6.62701	6.73327	6.46172	6.60025	6.42694	6.43179	6.4308	6.73274	6.7465	6.57373	6.68972	6.431	6.49732	6.40489	6.56648	6.41025	6.75513	6.62813	6.72878
Mpz	-1.70644	-1.03812	-1.83945	-1.34369	-1.34692	-2.03489	-1.86196	-2.30321	-1.92742	-2.30227	-1.5527	-1.35685	-1.75239	-2.21502	-2.34092	-1.91381	-2.15836	-2.13988	-0.398537	-0.919327	-1.68045
Pcp4l1	0.766494	1.01462	1.04808	1.38349	0.949128	1.11109	0.459971	-0.0316142	0.559566	0.568741	0.435615	0.376213	0.0466932	0.360294	0.411639	0.251525	0.294814	0.335204	0.84025	0.612196	0.704213
Nr1i3	-3.10499	-2.34478	-2.57642	-1.90929	-3.13834	-3.08934	-2.26249	-2.57451	-2.72389	-3.09077	-2.80646	-3.10687	-4.07432	-3.15843	-2.47217	-2.79517	-2.15836	-1.82954	-2.37943	-1.65629	-2.7349
Tomm40l	4.56034	4.48878	4.54805	4.23883	4.07187	4.23051	3.51045	3.68839	3.55077	4.91281	4.85559	4.73233	4.55867	4.32786	4.4859	3.96743	4.32354	4.21697	4.65978	4.5045	4.46024
Apoa2	-2.65753	-2.50525	-2.39584	-2.85271	-2.75131	-2.39746	-4.58442	-2.90893	-2.72389	-1.90634	-2.11458	-1.81141	-2.00393	-3.15843	-2.95759	-3.87317	-2.64379	-2.87685	-2.53989	-2.7938	-2.52845
Fcer1g	-3.10499	-2.20039	-3.67595	-1.34369	-2.59085	-2.70232	-3.20591	-4.26257	-4.16446	-1.90634	-2.41944	-1.92244	-3.22633	-2.77141	-3.16405	-3.58366	-3.74332	-3.32431	-2.92692	-2.05683	-2.52845
Ndufs2	7.47304	7.59735	7.54279	7.55579	7.32417	7.39842	6.96006	6.90979	6.93272	7.71079	7.67231	7.47133	7.59128	7.30328	7.41157	7.20668	7.47004	7.20415	7.61485	7.47151	7.46392
Adamts4	0.255756	0.773614	0.527921	-0.4034	-0.33098	-0.250621	0.2332	0.431693	0.376912	1.57392	1.63776	1.63827	0.743301	0.260067	0.651215	0.323226	0.568265	0.473651	1.92339	1.70445	2.01999
B4galt3	4.56422	4.85592	4.58883	3.96551	3.69747	3.83684	4.01475	3.82194	3.91617	4.85654	4.9009	4.68222	4.60022	4.35484	4.37452	3.87204	4.17809	3.8878	4.84584	4.70179	4.76617
Ppox	2.84709	3.28534	3.2154	2.87521	2.79604	2.78954	2.68797	2.42704	2.70942	3.42565	3.45455	3.21013	3.12142	2.82236	2.82726	2.78186	3.27428	2.9861	3.58818	3.14637	3.49688
Usp21	5.19671	5.3835	5.277	4.882	4.71533	4.7518	4.42848	4.2439	4.40594	5.52294	5.48498	5.31443	5.29244	5.07666	5.14639	4.72633	4.88864	4.78184	5.25338	5.24146	5.27073
Ufc1	5.65565	5.77115	5.65208	5.76059	5.57035	5.68722	5.01512	5.20481	5.06126	5.85839	5.79545	5.49676	5.6382	5.4245	5.67782	5.27177	5.49269	5.26373	5.54538	5.57457	5.50314
Dedd	4.99448	5.2382	5.13646	4.67747	4.38704	4.50427	4.60095	4.3303	4.4081	5.57747	5.52893	5.29982	5.17028	4.83679	4.97354	4.45226	4.68354	4.55778	5.59695	5.41403	5.44156
Nit1	3.77208	4.10339	3.92715	3.85093	3.43851	3.55563	4.09153	3.90234	4.16325	4.21881	4.27528	3.82279	4.00995	3.62393	3.67951	3.67029	3.81017	3.70109	4.41225	4.35256	4.36313
Pfdn2	6.72488	6.68531	6.74986	6.13488	6.28357	6.28152	5.6007	5.5712	5.72754	6.39213	6.35941	6.70005	6.85004	6.46207	6.25689	6.14131	6.32373	6.24779	6.67028	6.61234	6.61059
Klhdc9	1.8909	2.13181	1.75031	1.98988	1.6965	1.50943	1.48167	1.42859	1.79306	1.76721	1.84625	1.77799	1.6536	1.3843	1.67855	1.44474	1.73009	1.35069	1.86048	1.85006	1.80784
Pvrl4	3.70587	3.79423	3.78465	5.84853	5.59559	5.579	5.68914	5.64415	5.877	1.83782	1.7552	1.83884	4.41352	4.19573	4.28463	5.3871	5.51306	5.40701	4.76871	4.68571	4.71758
Arhgap30	4.94684	5.17589	5.04564	4.31181	4.41684	4.21795	4.06304	3.72169	4.02041	5.15759	5.05391	5.27723	5.03368	4.7563	4.75985	4.23128	4.52012	4.38305	5.55411	5.58789	5.61281
Usf1	6.61688	6.79625	6.75435	6.17626	5.93498	6.08039	6.05961	5.99154	6.0707	7.09804	7.08474	6.95616	6.71961	6.53974	6.61163	6.08345	6.28518	6.03065	7.10067	6.97428	7.08467
Tstd1	0.819281	0.62646	0.656245	0.544885	0.826561	0.694036	0.54486	0.480396	0.789735	0.798528	0.67301	0.279189	0.722691	0.558978	0.354683	0.796108	0.668492	0.747645	1.37827	1.47424	1.47755
F11r	6.21427	6.40676	6.26761	6.50061	6.15186	6.2476	6.06717	5.99574	6.0782	6.23791	6.25444	6.06738	6.31132	6.00124	6.10004	6.00318	6.2693	6.02984	6.56909	6.49053	6.52846
Alyref2	1.51773	2.12497	1.98837	2.25098	1.88574	2.28436	2.08517	1.85983	2.21554	2.18112	1.93189	2.15821	2.18495	1.6764	1.64727	1.98757	1.96108	1.5246	2.55006	2.2032	2.51595
Itln1	-2.86398	-3.42278	-2.78287	-1.79826	-2.31521	-2.14592	-2.04837	-2.3881	-1.76236	-3.38028	-2.41944	-4.98134	-3.22633	-3.39944	-2.77702	-3.34266	-2.15836	-3.61381	-2.37943	-3.24125	-2.52845
Cd244	-6.56442	-6.59271	-6.48331	-2.46568	-6.83877	-5.20482	-3.73643	-5.11057	-5.38685	-4.96524	-6.5069	-6.5663	-6.39625	-6.85887	-5.27952	-5.45813	-4.96571	-2.87685	-3.16792	-3.89333	-4.85038
Ly9	-6.56442	-6.59271	-6.48331	-4.96818	-6.83877	-6.78978	-5.32139	-7.43249	-6.97182	-4.96524	-6.5069	-6.5663	-6.39625	-5.27391	-5.27952	-7.0431	-6.55068	-6.78374	-6.62736	-4.37876	-6.43534
Slamf7	-4.97946	-5.00775	-6.48331	-4.23122	-5.25381	-5.20482	-2.99946	-5.11057	-3.27138	-6.5502	-6.5069	-6.5663	-4.07432	-6.85887	-6.86449	-7.0431	-3.74332	-5.19877	-4.30543	-3.53076	-4.11341
Cd48	-4.97946	-5.00775	-4.16138	-6.55315	-6.83877	-4.46785	-6.90635	-7.43249	-6.97182	-6.5502	-6.5069	-6.5663	-4.81129	-6.85887	-6.86449	-5.45813	-4.96571	-4.46181	-6.62736	-5.11572	-6.43534
Slamf1	-4.24249	-5.00775	-4.89834	-3.09372	-6.83877	-3.33035	-5.32139	-4.62514	-5.38685	-6.5502	-4.92194	-3.75895	-6.39625	-5.27391	-6.86449	-5.45813	-4.96571	-6.78374	-6.62736	-3.24125	-4.11341
Cd84	2.93741	3.27611	3.08084	2.85836	2.45355	2.50714	1.86514	1.61463	2.00832	3.37015	3.32757	2.9553	3.11352	2.93717	2.98257	2.47063	3.09498	2.57601	2.7058	2.51606	2.87981
Slamf6	-2.65753	-3.42278	-3.31338	-4.96818	-4.51685	-4.46785	-4.58442	-3.18457	-3.27138	-2.46274	-2.80646	-2.65941	-2.93682	-5.27391	-4.05713	-3.87317	-3.38075	-3.61381	-3.16792	-2.61322	-4.11341
Vangl2	3.70587	4.13095	3.9792	3.28448	3.3349	3.20881	3.1718	2.66158	3.00689	4.23362	4.19441	4.17432	4.01632	3.93147	3.74746	3.33953	3.66728	3.50513	4.07395	3.99193	4.05551
Nhlh1	-2.04086	-2.89227	-2.23538	-1.79826	-2.19492	-3.08934	-2.99946	-2.00623	-2.01762	-4.22827	-3.33697	-2.65941	-2.00393	-2.10399	-1.19206	-3.13621	-2.02711	-2.69627	-2.53989	-3.24125	-3.62798
Ncstn	5.44785	5.75187	5.62358	5.73831	5.56237	5.47437	5.44817	5.08493	5.46255	5.65468	5.72882	5.41705	5.66005	5.51644	5.50647	5.44901	5.73963	5.59808	5.72662	5.64278	5.79438
Copa	7.79841	8.07135	7.97824	8.04984	7.78013	7.70314	7.84817	7.54698	7.84202	8.04115	8.04451	7.91682	7.93544	7.76997	7.75338	7.68647	7.9506	7.78819	8.17995	8.17961	8.11511
Pex19	6.0496	6.22007	6.1173	5.9279	5.70014	5.66169	5.55487	5.37948	5.54265	6.33797	6.31188	6.19795	6.15281	5.89497	5.95988	5.71783	5.93842	5.73369	6.27445	6.11969	6.22443
Dcaf8	6.18942	6.40218	6.28426	6.07917	5.83917	5.82792	5.84415	5.59662	5.86522	6.38294	6.43176	6.25408	6.34374	6.17093	6.15389	5.89189	6.09431	5.94227	6.47741	6.32463	6.40721
Pea15a	4.14896	4.29832	4.27741	3.98504	3.67001	3.68291	3.40085	3.15341	3.24129	4.50169	4.4422	4.28467	4.2449	4.11626	4.23157	3.74888	4.02013	3.82452	4.36912	4.31821	4.33862
Casq1	1.54932	1.83774	1.40544	1.45248	1.25398	1.28168	0.442377	0.829601	1.0671	1.57392	1.73627	1.42805	1.29724	1.39379	1.36913	0.796108	1.05665	1.29841	0.934887	1.08722	1.04848
Atp1a4	2.0466	2.34098	2.23437	1.87731	1.21107	1.31351	0.0594333	-0.832581	-0.668035	2.35969	2.67549	2.08116	1.94805	1.8588	1.907	0.916906	1.22411	0.881599	0.648769	0.766919	0.278907
Atp1a2	0.903183	0.907138	0.755099	1.12633	0.922776	0.72592	0.561255	0.246986	0.679236	0.901011	0.89398	0.57325	0.916633	0.77775	0.570143	0.881717	0.980705	1.00417	1.18643	1.00667	1.21571
Igsf8	5.08438	5.18496	5.1673	4.46157	4.21039	4.36314	3.49132	3.17021	3.27017	5.40654	5.27896	5.26619	5.192	4.96807	4.96484	4.33031	4.61234	4.37045	4.71639	4.58414	4.69716
Kcnj9	0.424262	-0.217669	0.411512	-1.69517	-1.28419	-1.23519	-2.04837	-1.94064	-2.21693	0.1363	0.179601	0.352562	0.0131407	-0.415931	-0.15024	-1.48851	-0.935966	-1.57428	-0.119561	-0.510862	0.164574
Kcnj10	1.68824	2.21786	1.82503	1.90218	1.823	1.91412	2.12982	1.57593	2.26898	1.96944	2.09673	2.06669	1.66445	1.74475	1.34009	1.77389	1.70199	1.82729	2.11748	1.81895	1.85468
Pigm	5.32242	5.59866	5.49218	5.59374	5.24104	5.30265	5.615	5.32469	5.69507	5.54816	5.61042	5.3106	5.42672	5.25454	5.29381	5.22866	5.58022	5.3166	5.71722	5.60395	5.6962
Slamf9	-0.189384	-0.442961	-0.928717	-0.0453522	-0.238862	-0.41474	1.24847	0.660264	0.988186	-0.619463	-0.834474	-1.14004	-1.35186	-1.72959	-0.981842	-1.55124	-1.34122	-2.13988	-1.07277	-1.34313	-1.30606
Igsf9	5.23364	5.51549	5.44114	5.04537	4.82701	4.84548	4.72073	4.37928	4.71425	5.63498	5.59014	5.53403	5.42353	5.31074	5.30136	4.80982	5.02628	4.84971	5.5824	5.51515	5.61621
Tagln2	7.19993	7.38823	7.26646	7.63814	7.33748	7.43671	7.6274	7.45449	7.64433	7.21353	7.13052	7.07789	7.33878	7.06529	7.07151	7.317	7.47818	7.3309	7.75168	7.70625	7.72193
Cfap45	1.19713	1.19519	0.934546	1.47476	0.854712	1.14686	1.1758	1.29883	1.3182	0.981181	1.17258	1.40524	1.28323	0.542005	1.08388	0.881717	0.916929	1.08045	1.42249	1.72977	1.54766
4933439K11Rik	-3.10499	-2.68582	-1.72842	-2.85271	-3.37934	-3.33035	-2.81889	-2.22304	-1.92742	-1.69222	-2.25897	-2.65941	-2.93682	-2.46656	-3.40505	-2.65078	-2.64379	-3.0833	-1.2698	-1.74649	-1.91178
Vsig8	-2.3165	-3.78535	-1.83945	-0.013988	-0.571988	-0.219924	0.655891	0.681249	0.285572	-3.74285	-4.92194	-4.24437	-1.64136	-3.15843	-1.7352	0.305632	-0.0115174	0.249686	0.532516	-0.014186	-0.0954885
Slamf8	-0.633686	-0.36389	-0.293481	-0.444622	-0.299616	-0.0755342	-0.975614	-0.489979	-0.0529526	-0.82228	-1.01505	-1.14004	-0.723825	-0.881594	-0.597699	-1.31518	-0.717786	-1.16903	-0.650075	-0.678319	-0.458059
Fcrl6	-2.86398	-3.13328	-2.57642	-2.16083	-1.88458	-2.14592	-2.51403	-2.67761	-2.11383	-2.02664	-2.41944	-4.98134	-2.48936	-2.61095	-3.16405	-5.45813	-2.30275	-1.92576	-2.10379	-2.30837	-2.52845
Dusp23	-2.17211	-1.03812	-1.95974	-1.12688	-1.79438	-1.83558	-0.367192	-1.16571	-1.13893	-1.34075	-1.86304	-1.14004	-1.53827	-2.46656	-1.82009	-1.42839	-1.12441	-1.57428	-0.0574996	-0.818043	-0.168552
Crp	-2.65753	-2.89227	-4.16138	-2.30522	-3.13834	-2.26622	-2.04837	-3.18457	-3.51238	-1.90634	-1.86304	-3.39638	-3.22633	-3.15843	-2.95759	-3.13621	-2.30275	-2.69627	-2.72046	-2.45276	-2.04302
Ackr1	-2.47696	-2.20039	-1.95974	-1.50875	-1.22406	-1.29793	-2.81889	-2.22304	-3.27138	-3.74285	-4.92194	-4.24437	-2.14832	-4.53695	-4.54256	-4.23574	-4.96571	-3.0833	-3.82	-3.89333	-2.52845
Cadm3	0.692965	1.04392	1.15332	1.58128	1.33615	1.52763	1.46434	1.55903	1.2618	0.901011	0.435615	0.304064	0.203663	0.763178	0.466432	0.519147	0.526139	0.415936	0.648769	1.00667	0.724533
Aim2	5.04337	5.27727	5.11614	4.97872	4.65358	4.58036	4.74784	4.54872	4.77007	5.44945	5.42716	5.2874	5.21708	5.03405	5.00241	4.67072	4.98119	4.71162	5.35599	5.23042	5.23488
BC094916	-4.97946	-3.78535	-3.67595	-3.38322	-3.37934	-3.33035	-3.44692	-3.5256	-3.80189	-3.09077	-6.5069	-2.65941	-2.69581	-3.39944	-6.86449	-2.79517	-3.74332	-4.46181	-3.82	-3.24125	-3.62798
Pydc4	-6.56442	-6.59271	-4.89834	-6.55315	-5.25381	-6.78978	-6.90635	-7.43249	-5.38685	-6.5502	-6.5069	-6.5663	-6.39625	-6.85887	-6.86449	-7.0431	-4.96571	-6.78374	-6.62736	-4.37876	-6.43534
Pyhin1	-2.65753	-2.50525	-2.39584	-2.30522	-3.37934	-3.98242	-3.20591	-4.26257	-2.72389	-2.84976	-3.04747	-4.24437	-2.48936	-3.39944	-4.05713	-3.58366	-3.38075	-2.87685	-3.16792	-3.53076	-3.26541
Pydc3	-2.47696	-2.68582	-1.62533	-1.59895	-1.22406	-0.907137	-1.86196	-2.14709	-1.08917	-2.84976	-1.98334	-2.47884	-3.5889	-2.77141	-1.82009	-1.91381	-1.42139	-2.87685	-1.2698	-3.24125	-1.30606
AI607873	-6.56442	-5.00775	-6.48331	-2.16083	-5.25381	-2.70232	-2.38279	-3.5256	-2.88435	-4.96524	-6.5069	-6.5663	-4.81129	-4.53695	-6.86449	-2.95563	-1.79579	-2.26017	-6.62736	-3.89333	-6.43534
Ifi204	-6.56442	-6.59271	-4.16138	-4.96818	-4.51685	-5.20482	-4.58442	-4.62514	-5.38685	-6.5502	-6.5069	-6.5663	-6.39625	-5.27391	-6.86449	-5.45813	-3.74332	-4.46181	-5.04239	-4.37876	-4.85038
Mndal	-4.24249	-4.27078	-4.16138	-2.46568	-4.03142	-3.98242	-4.58442	-7.43249	-6.97182	-4.96524	-4.92194	-6.5663	-6.39625	-5.27391	-6.86449	-5.45813	-3.74332	-2.87685	-5.04239	-3.24125	-4.85038
Mnda	-6.56442	-6.59271	-4.89834	-4.96818	-6.83877	-6.78978	-6.90635	-5.84753	-5.38685	-4.96524	-6.5069	-6.5663	-4.81129	-5.27391	-6.86449	-4.23574	-4.22875	-4.46181	-6.62736	-6.70069	-6.43534
Ifi203	-0.542055	-1.16644	-1.27385	-1.34369	-0.64895	-1.29793	-0.840262	-1.32397	-1.29939	-1.596	-0.952311	-0.893876	0.111544	-1.13095	-1.57908	-1.75769	-1.34122	-1.00238	-1.34195	-1.27442	-0.88075
Ifi202b	-6.56442	-6.59271	-6.48331	-6.55315	-6.83877	-6.78978	-6.90635	-4.26257	-4.16446	-6.5502	-3.69954	-6.5663	-6.39625	-6.85887	-5.27952	-5.45813	-6.55068	-4.46181	-3.45743	-3.89333	-4.85038
Ifi205	-6.56442	-6.59271	-4.89834	-3.09372	-6.83877	-5.20482	-6.90635	-5.84753	-5.38685	-4.96524	-6.5069	-6.5663	-6.39625	-6.85887	-5.27952	-5.45813	-3.74332	-6.78374	-4.30543	-6.70069	-6.43534
Olfr420	-6.56442	-6.59271	-4.89834	-6.55315	-6.83877	-6.78978	-6.90635	-7.43249	-5.38685	-4.96524	-3.69954	-6.5663	-4.07432	-6.85887	-6.86449	-5.45813	-4.96571	-5.19877	-3.82	-6.70069	-3.62798
Spta1	4.09111	4.32839	4.22492	4.16539	4.02154	3.79048	3.30188	2.71344	3.11166	4.22046	4.43635	4.19442	4.14968	4.04576	3.99738	3.56516	4.02581	3.76605	4.05827	3.95484	4.09312
Olfr419	-4.97946	-6.59271	-6.48331	-6.55315	-6.83877	-5.20482	-6.90635	-5.84753	-6.97182	-6.5502	-6.5069	-6.5663	-6.39625	-5.27391	-5.27952	-7.0431	-6.55068	-6.78374	-6.62736	-6.70069	-4.85038
Olfr248	-4.24249	-6.59271	-6.48331	-6.55315	-6.83877	-6.78978	-6.90635	-7.43249	-6.97182	-3.74285	-6.5069	-6.5663	-6.39625	-6.85887	-6.86449	-7.0431	-6.55068	-6.78374	-6.62736	-6.70069	-4.85038
Fmn2	2.1669	2.59958	2.29477	2.10149	2.0771	1.75325	3.13394	2.73367	3.13278	2.59191	2.75284	2.66492	2.58959	2.05102	2.35226	1.85475	2.33502	1.98775	3.24455	3.42988	2.99302
Grem2	-1.92057	-1.30731	-1.1979	-1.79826	-1.55337	-1.29793	-2.38279	-3.5256	-2.88435	-1.596	-1.29745	-1.35685	-2.14832	-2.10399	-2.77702	-1.9987	-1.50628	-1.22915	-1.9835	-2.7938	-2.04302
Rgs7	-4.24249	-1.73473	-2.23538	-4.96818	-3.66885	-4.46785	-3.73643	-2.67761	-3.06493	-3.09077	-2.80646	-2.47884	-2.14832	-3.68895	-3.40505	-3.58366	-3.38075	-2.39142	-2.23504	-2.05683	-1.48114
Fh1	7.08853	7.25445	7.1739	7.26913	7.0338	7.06674	6.70063	6.71987	6.77228	7.35866	7.34358	7.08621	7.22614	6.93767	7.02625	6.95452	7.13703	6.95362	7.15124	7.04908	7.09568
Kmo	-4.24249	-6.59271	-4.16138	-4.23122	-3.37934	-3.98242	-6.90635	-5.11057	-6.97182	-3.74285	-6.5069	-4.24437	-3.5889	-5.27391	-5.27952	-3.58366	-4.96571	-3.97638	-5.04239	-4.37876	-6.43534
Opn3	-0.155032	-0.217669	-0.374782	-1.19559	-1.41251	-1.36351	-1.23393	-1.32397	-1.68641	0.108011	-0.576162	0.0035545	-0.287726	-0.555094	-0.421542	-1.21021	-0.878251	-0.408697	-0.518831	-0.471868	-0.245514
Chml	3.74278	4.11379	3.89282	3.43127	3.08752	2.95337	3.00803	2.31738	2.76796	3.95462	3.82065	3.84415	3.80219	3.62796	3.72142	3.13557	3.3933	3.25106	3.75527	3.62237	3.66138
Wdr64	0.554518	1.05834	0.917573	1.05418	0.882324	0.467608	-0.086172	-0.443809	0.429064	0.461027	0.859423	0.613608	0.592434	0.558978	0.60312	-0.00967281	0.780241	0.582585	-0.184412	0.119492	-0.0259476
Exo1	6.64792	6.90227	6.78216	6.60972	6.31841	6.34256	6.15384	5.90805	6.12012	6.96685	6.9968	6.7845	6.9071	6.61901	6.67067	6.27559	6.60462	6.32593	6.81494	6.78174	6.79062
Becn2	-3.10499	-3.78535	-4.16138	-2.85271	-3.37934	-3.33035	-4.58442	-4.62514	-4.64989	-6.5502	-3.33697	-4.98134	-4.81129	-3.39944	-4.05713	-7.0431	-4.22875	-3.0833	-3.16792	-3.53076	-6.43534
Pld5	-4.24249	-2.50525	-4.89834	-3.09372	-2.75131	-3.98242	-2.65842	-3.18457	-3.27138	-3.74285	-4.18497	-2.86586	-4.07432	-3.68895	-4.54256	-2.79517	-3.09124	-3.32431	-2.37943	-3.00025	-3.62798
Cep170	4.71228	5.057	4.95704	4.42055	4.31161	4.04706	4.68564	4.04172	4.66707	5.17559	5.17741	5.00687	4.9815	4.76729	4.70869	4.28277	4.68713	4.44568	5.19322	5.09332	5.10914
Sdccag8	2.18712	2.50269	2.37156	2.0871	1.823	1.78387	2.05655	1.90513	1.91997	2.80955	2.80371	2.72141	2.32826	2.16072	2.29791	2.0203	2.06771	2.06489	3.09203	2.96997	2.9804
Hmga2-ps1	-0.891998	0.0937922	-0.143456	-0.575867	-0.689028	-1.29793	-0.336495	-0.832581	-0.905727	0.0196553	0.261285	-0.191262	0.203663	-0.229518	0.448398	-0.24868	-0.573396	0.204948	-0.0574996	0.287998	0.251162
Akt3	3.67756	3.86365	3.87535	3.50078	3.34734	3.27227	2.73208	2.15435	2.57315	3.91435	4.0582	3.83565	3.82654	3.65189	3.56701	3.07455	3.44226	3.29974	3.77246	3.67977	3.65345
Zbtb18	3.97377	4.28611	4.2674	4.45318	4.15911	4.19393	4.32667	3.91568	4.35966	4.56419	4.512	4.30329	4.39735	4.0726	4.22893	4.17547	4.49713	4.22539	4.67013	4.40849	4.69459
2310043L19Rik	-6.56442	-6.59271	-3.67595	-6.55315	-5.25381	-6.78978	-5.32139	-7.43249	-6.97182	-4.96524	-6.5069	-6.5663	-6.39625	-6.85887	-6.86449	-7.0431	-6.55068	-6.78374	-3.82	-6.70069	-6.43534
1700016C15Rik	-4.97946	-3.78535	-4.89834	-3.74579	-4.51685	-3.08934	-3.20591	-4.26257	-3.06493	-4.22827	-6.5069	-3.75895	-6.39625	-4.53695	-3.69456	-7.0431	-4.22875	-4.46181	-3.16792	-6.70069	-3.62798
Adss	7.73529	7.97922	7.84488	7.92758	7.64258	7.62471	7.45072	7.21119	7.40912	8.00073	8.00726	7.75415	7.91159	7.64128	7.80667	7.42521	7.73941	7.52425	7.88335	7.69652	7.73998
Gm16432	-4.97946	-5.00775	-4.89834	-3.74579	-4.03142	-3.08934	-1.4145	-1.54985	-2.21693	-6.5502	-4.92194	-6.5663	-4.07432	-5.27391	-5.27952	-4.72117	-3.09124	-3.61381	-2.92692	-3.00025	-2.7349
Desi2	5.36224	5.58003	5.4647	5.52534	5.27073	5.07402	5.40227	5.05911	5.49961	5.69089	5.67518	5.61826	5.5821	5.26104	5.31075	5.22574	5.52112	5.25621	5.78336	5.71532	5.78896
Cox20	3.25416	3.49343	3.15151	2.73917	2.66306	2.61749	2.41783	2.19868	2.34333	3.45121	3.30528	3.24266	3.3469	3.03443	3.21633	2.44675	2.80907	2.57601	3.15236	3.01184	3.16643
Hnrnpu	10.5113	10.6876	10.6741	10.3273	10.2837	10.1132	9.64393	9.32277	9.6199	10.7336	10.7196	10.6635	10.7562	10.426	10.4485	10.0459	10.4223	10.2151	10.3526	10.291	10.2933
Efcab2	2.24615	2.35858	2.40239	2.14382	2.04081	1.85768	1.72664	1.59265	1.73899	2.42994	2.55109	2.05941	2.63442	2.26783	2.25705	2.09901	2.2142	2.06489	2.34706	1.98931	2.32288
Kif26b	0.378091	0.907138	0.735862	1.50755	1.3658	1.24914	1.67485	1.17853	1.57122	0.483223	0.481785	0.304064	0.317995	0.672507	0.536394	0.705097	0.916929	1.18781	1.43334	1.33823	1.24414
Smyd3	3.86916	3.96092	3.93349	3.88876	3.6052	3.76577	3.28964	3.13451	3.16389	4.09275	4.19614	3.80548	3.98853	3.69283	3.9517	3.55589	3.82328	3.68285	4.05827	3.72872	4.00864
Tfb2m	4.91485	5.14834	5.02696	4.74205	4.51272	4.44324	4.39457	4.08665	4.36636	5.1022	5.05963	4.94496	4.9728	4.71335	4.58311	4.30619	4.73415	4.37045	4.81507	4.76743	4.7551
Cnst	3.92241	4.20252	4.05488	5.12765	4.9479	4.95295	5.4814	5.18107	5.51979	4.41197	4.39774	4.19774	4.2083	3.95891	4.1049	4.64472	5.00247	4.81199	4.97581	4.81846	4.82617
Sccpdh	3.93841	3.98943	3.94401	3.76991	3.52207	3.6542	3.2748	3.11921	3.13278	4.12487	4.16641	3.95628	4.02055	3.64594	3.78567	3.57069	3.73588	3.59889	4.03709	4.12983	4.23974
Ahctf1	7.92122	8.2157	8.10418	7.76292	7.5583	7.4343	7.33407	6.77108	7.19975	8.29043	8.31033	8.0982	8.08763	7.98608	7.94674	7.35291	7.79383	7.57141	8.01701	7.97984	7.95046
Cdc42bpa	4.45447	4.80443	4.7992	4.50552	4.30525	4.12535	4.47357	3.79933	4.38409	4.86923	4.8881	4.72545	4.71162	4.62947	4.49032	4.46816	4.8677	4.56111	5.27841	5.10707	5.09556
Adck3	3.43134	3.61308	3.55698	3.67206	3.49996	3.54226	3.92575	3.76288	3.89314	3.59318	3.49169	3.46022	3.60797	3.39261	3.35831	3.57987	3.79916	3.58586	4.34347	4.15028	4.14492
Psen2	2.52569	2.98283	2.61209	3.26863	3.01453	3.17456	3.61033	3.56398	3.72776	2.69059	2.83072	2.66971	2.66714	2.69763	2.71105	2.95549	3.06219	2.70209	3.34275	3.27516	3.32787
Gm5069	6.75143	6.92558	6.77864	6.88187	6.59259	6.77901	6.36087	6.23362	6.34715	6.89856	6.91424	6.80724	6.8657	6.59298	6.62774	6.55577	6.63559	6.53297	6.74945	6.62616	6.85856
Itpkb	0.281067	0.526233	0.505379	2.36869	2.16965	2.24089	4.06304	3.74555	4.23214	0.1363	0.313279	-0.337482	0.803422	0.52483	-0.0700693	2.53622	2.70907	2.67774	3.15564	3.16814	3.07444
6330403A02Rik	-1.35497	-1.94885	-2.09099	-1.59895	-1.22406	-0.95689	0.38827	0.0988878	0.635514	-1.12394	-1.5527	-1.07445	-2.30879	-2.21502	-2.34092	-2.28821	-2.46321	-0.950847	-1.49807	-1.84271	-1.91178
Parp1	9.64969	9.89298	9.78412	9.83798	9.60677	9.58978	9.24951	9.01941	9.25477	9.90048	9.92673	9.73664	9.8049	9.59698	9.63454	9.47579	9.72423	9.55735	9.67644	9.62196	9.58926
Mir6904	-6.56442	-3.13328	-4.16138	-6.55315	-5.25381	-3.98242	-3.44692	-5.84753	-4.16446	-2.46274	-2.41944	-4.98134	-3.22633	-3.68895	-3.69456	-7.0431	-4.96571	-3.0833	-4.30543	-5.11572	-4.11341
Lin9	4.18293	4.49674	4.43183	4.0024	3.62168	3.72493	3.8791	3.38689	3.61409	4.65742	4.58916	4.44423	4.50537	4.33896	4.3407	3.84184	4.18826	3.85379	4.46474	4.32653	4.48278
Mixl1	-0.731533	-0.661971	-0.991453	-0.0453522	-1.16635	-0.8125	-0.0608609	-0.421266	0.0616071	-0.21035	0.261285	-0.838381	-0.465513	-1.24416	-0.887205	-0.703246	-0.321858	-0.275942	0.738967	0.144804	0.435026
Acbd3	5.43311	5.64241	5.52197	5.54653	5.35691	5.24948	5.54923	5.23794	5.62321	5.43742	5.42421	5.39116	5.49515	5.20486	5.1823	5.14642	5.53446	5.28471	5.99309	5.83435	5.94052
H3f3a	8.808	8.97771	8.8183	9.00781	8.72648	8.77529	8.4951	8.38176	8.52625	8.87518	8.91933	8.69009	8.83501	8.58177	8.63371	8.5063	8.77873	8.30724	8.96309	8.64579	8.8568
Sde2	6.9751	7.22077	7.17769	7.16614	6.95534	6.82596	6.87757	6.59394	6.92139	6.86356	6.96007	6.84693	6.99056	6.84643	6.83996	6.72126	6.97521	6.75821	7.16757	6.9356	7.04356
Lefty2	6.61533	6.8123	7.00064	6.44984	5.96757	6.08463	6.12173	5.67096	5.73274	7.15985	7.01188	6.99128	6.93313	6.69055	6.97147	6.66975	6.93704	6.69111	8.53208	8.30989	8.48506
Pycr2	7.00745	7.09871	7.12922	6.85532	6.55903	6.76517	6.10994	6.00799	5.87309	7.13532	7.10816	7.02112	7.17087	6.90589	7.08926	6.83467	6.96268	6.7997	7.85299	7.71459	7.85418
Lefty1	5.91106	5.95298	6.13209	6.08098	5.72609	5.93068	6.2521	5.95216	5.78286	6.20906	6.13898	6.04495	6.06804	5.86841	6.10004	6.86708	7.10206	6.8672	8.47786	8.25274	8.41675
Tmem63a	4.05488	4.31493	4.39704	5.38753	4.95442	5.07789	5.38626	5.23351	5.46255	4.00726	3.86923	3.72717	4.24851	4.08144	4.0128	4.80826	5.03944	4.86327	5.32357	5.16466	5.31997
Ephx1	4.46002	4.76649	4.62195	6.29606	5.9391	6.01697	6.72971	6.59791	6.73241	4.10712	4.08275	3.94248	4.78179	4.55634	4.60465	5.97145	6.19269	6.03265	6.54679	6.50526	6.50369
9130409I23Rik	-4.24249	-5.00775	-2.57642	-4.96818	-2.44646	-3.98242	-2.38279	-2.57451	-3.80189	-3.74285	-3.04747	-4.24437	-3.5889	-3.68895	-4.54256	-3.87317	-2.85024	-4.46181	-2.10379	-3.89333	-4.11341
Nvl	7.00887	7.32848	7.18967	7.03709	6.79433	6.71814	6.54782	6.24666	6.55944	7.3639	7.41373	7.27733	7.16205	6.97431	6.99029	6.57449	6.88799	6.70874	7.21273	7.13309	7.1448
Cnih4	5.17831	5.3942	5.3859	5.10372	4.90311	4.89803	4.92456	4.73021	4.85036	5.5794	5.46141	5.47638	5.3448	5.04689	5.14849	4.85513	5.22781	4.95562	5.62146	5.5212	5.65577
Wdr26	6.87839	7.16479	7.13794	6.88369	6.68956	6.51899	6.73919	6.36121	6.67598	7.162	7.08684	6.98505	6.93004	6.80457	6.76499	6.34774	6.75096	6.45392	7.3766	7.23254	7.3701
Cnih3	-3.3945	-2.50525	-2.78287	-3.38322	-3.13834	-3.61985	-2.51403	-3.18457	-3.06493	-2.46274	-3.33697	-6.5663	-1.75239	-4.53695	-2.95759	-4.23574	-2.46321	-3.32431	-4.30543	-2.61322	-2.97591
Ccdc121	-4.97946	-6.59271	-4.89834	-4.23122	-6.83877	-6.78978	-6.90635	-5.11057	-5.38685	-6.5502	-4.92194	-6.5663	-6.39625	-4.53695	-5.27952	-5.45813	-4.96571	-6.78374	-3.16792	-3.53076	-2.52845
Lbr	7.3895	7.70915	7.65312	7.29166	7.06614	6.92758	6.8388	6.5156	6.72287	7.81126	7.85717	7.66934	7.51804	7.32809	7.3534	6.78176	7.0447	6.8207	7.63863	7.44676	7.62325
Enah	9.29266	9.51318	9.46586	8.76945	8.67468	8.54983	7.82428	7.37189	7.69579	9.58941	9.58893	9.51183	9.47851	9.23667	9.21214	8.40583	8.75663	8.50235	9.02086	8.92568	8.93572
Srp9	6.72718	6.88821	6.7624	6.7442	6.40127	6.58811	6.16695	6.20039	6.17364	7.06577	6.96338	6.6794	6.80603	6.49193	6.6895	6.28824	6.52162	6.27578	6.85407	6.71651	6.73568
Vmn1r1	-6.56442	-4.27078	-4.16138	-6.55315	-6.83877	-4.46785	-5.32139	-5.84753	-4.64989	-4.22827	-4.92194	-3.75895	-4.07432	-5.27391	-4.54256	-4.23574	-4.96571	-6.78374	-5.04239	-3.53076	-3.62798
Degs1	6.61191	6.86429	6.71713	6.49823	6.17716	6.26466	6.15789	5.98153	5.98656	6.80253	6.79474	6.61096	6.63631	6.45302	6.47132	5.9718	6.17618	5.89772	6.80375	6.60466	6.73161
1700047M11Rik	-3.75707	-3.78535	-4.89834	-3.74579	-6.83877	-5.20482	-6.90635	-3.97306	-5.38685	-6.5502	-6.5069	-4.24437	-4.81129	-6.85887	-6.86449	-7.0431	-4.96571	-5.19877	-6.62736	-5.11572	-6.43534
Fbxo28	5.89167	6.13585	6.02523	6.40631	6.09104	6.10257	6.16695	5.85565	6.07104	5.86581	5.89585	5.63919	5.92483	5.74127	5.78544	5.87484	6.15647	5.91432	6.29727	6.10365	6.26618
Trp53bp2	5.38065	5.67846	5.57096	5.04723	4.80192	4.79659	4.89009	4.53869	4.7768	5.75615	5.87112	5.58883	5.57781	5.37744	5.42927	4.88505	5.10172	4.98403	5.77752	5.72059	5.76096
Capn2	4.49425	4.70822	4.5645	4.37537	4.17315	4.16223	4.55052	4.26578	4.46957	4.88182	4.71045	4.58915	4.69055	4.39438	4.5273	4.02501	4.32967	4.22119	5.67557	5.72164	5.63512
Capn8	-3.3945	-4.27078	-6.48331	-2.16083	-2.59085	-3.08934	-2.15146	-2.67761	-2.32796	-6.5502	-3.69954	-6.5663	-6.39625	-6.85887	-4.05713	-2.79517	-3.38075	-3.0833	-2.92692	-3.89333	-1.91178
Ccdc185	-6.56442	-4.27078	-4.16138	-3.74579	-6.83877	-6.78978	-4.58442	-4.26257	-5.38685	-6.5502	-4.18497	-4.98134	-3.5889	-6.85887	-5.27952	-3.87317	-4.96571	-2.87685	-3.82	-3.53076	-3.62798
Susd4	1.52833	1.89513	1.86099	1.9976	1.77225	1.79893	2.90583	2.70834	3.02112	1.82049	2.11881	1.78685	1.50462	1.66076	1.81147	2.02568	2.34111	1.90626	3.13586	3.03572	3.24941
Tlr5	-0.587143	-0.484184	-0.21652	-1.26774	-2.59085	-2.03489	-0.49696	-0.638078	-0.528872	-0.82228	-0.952311	-0.733411	-0.904397	-0.449483	-0.597699	-1.42839	-0.717786	-1.82954	-0.0274424	-0.257743	-0.707418
Disp1	3.80299	4.1763	3.99546	4.71071	4.33553	4.35041	4.7674	4.37928	4.80585	3.96845	4.0196	3.90436	4.03734	3.94445	3.74562	4.25439	4.55327	4.30571	4.44746	4.25133	4.28662
Brox	5.64899	5.83957	5.77614	5.82053	5.57565	5.49418	5.65183	5.39663	5.58684	5.64732	5.67581	5.49473	5.55467	5.39999	5.44414	5.23796	5.60383	5.28269	5.73377	5.57223	5.68911
Aida	5.45412	5.66792	5.50857	5.8464	5.52837	5.52282	5.85541	5.66537	5.82158	5.64917	5.52824	5.47775	5.64644	5.37445	5.48231	5.42527	5.63699	5.52716	6.02257	5.93662	5.90979
Mia3	6.43575	6.78247	6.67704	6.6433	6.36136	6.2852	6.45683	6.06424	6.36371	6.82742	6.82891	6.69917	6.56827	6.3963	6.37646	6.21267	6.55048	6.31281	7.17526	7.10334	7.04583
Taf1a	4.54214	4.77197	4.71084	4.46436	4.23202	4.31023	3.98619	3.88209	4.12819	4.75072	4.81108	4.48287	4.57745	4.35241	4.42149	4.04768	4.2607	4.17699	4.43671	4.45476	4.31537
Hhipl2	-0.542055	0.0366483	-0.991453	0.133354	-0.152274	0.329161	0.21259	0.246986	0.322805	-3.09077	-2.25897	-3.10687	-2.00393	-2.00089	-1.65503	-1.02073	-0.360852	-1.16903	-0.899435	-1.41528	-1.00907
1700056E22Rik	-2.04086	-2.06915	-1.52911	-2.16083	-2.44646	-2.39746	-0.716526	-2.22304	-1.13893	-1.42092	-1.14935	-1.81141	-1.35186	-2.00089	-0.798396	-3.13621	-1.59648	-1.65445	-1.49807	-1.1461	-1.48114
Dusp10	1.6499	2.16551	1.88738	2.85412	2.47184	2.70007	2.81987	2.59403	2.74415	1.85494	2.11881	1.88078	2.1774	2.02682	2.24665	2.12933	2.3889	2.1381	2.55504	2.67218	2.4865
1700112H15Rik	-3.75707	-6.59271	-4.16138	-4.96818	-5.25381	-6.78978	-3.44692	-4.62514	-3.80189	-6.5502	-4.92194	-4.98134	-2.69581	-6.85887	-5.27952	-3.58366	-2.85024	-4.46181	-4.30543	-3.53076	-6.43534
Hlx	-4.24249	-3.78535	-4.16138	-4.23122	-4.51685	-3.61985	-4.58442	-4.26257	-4.16446	-4.22827	-3.69954	-6.5663	-4.07432	-5.27391	-3.16405	-3.58366	-4.96571	-4.46181	-3.16792	-3.89333	-3.62798
Marc1	-1.92057	-1.54831	-1.95974	2.26384	2.12989	2.42697	3.86266	3.95067	4.07599	-2.46274	-3.69954	-2.65941	-0.969986	-1.18645	-1.3099	2.05757	2.08232	2.10196	1.66266	1.56141	1.69909
Marc2	5.2116	5.28802	5.2348	5.9628	5.69917	5.93665	6.16192	6.36911	6.25715	5.28309	5.35535	4.92605	5.40748	5.06853	5.34344	5.64756	5.78667	5.59266	6.11474	6.04183	6.10309
Mir1981	-4.97946	-6.59271	-6.48331	-3.74579	-6.83877	-6.78978	-5.32139	-7.43249	-4.64989	-6.5502	-6.5069	-6.5663	-6.39625	-6.85887	-6.86449	-7.0431	-6.55068	-5.19877	-4.30543	-6.70069	-6.43534
C130074G19Rik	2.09021	1.93477	1.97202	1.38349	1.32613	1.36504	1.49025	1.19322	1.16261	1.90513	1.41791	1.76013	2.28674	2.08657	1.83248	1.97649	2.1111	1.75154	2.75851	2.70658	2.81496
Mark1	2.6377	2.94839	2.90256	2.15076	1.72728	2.03994	2.32006	1.82725	2.32051	3.17942	3.2295	3.00545	2.94582	2.55687	2.65318	2.26297	2.60161	2.31693	3.76604	3.66235	3.56888
Rab3gap2	6.27498	6.62085	6.5052	6.42288	6.21939	6.16423	6.25808	5.85825	6.19325	6.66972	6.75857	6.58804	6.48276	6.30619	6.3081	6.05576	6.35828	6.14126	6.71847	6.57355	6.67466
Iars2	6.48899	6.68879	6.59167	6.54044	6.28874	6.23172	5.96459	5.69082	5.90796	6.69134	6.76908	6.55734	6.6425	6.37009	6.47689	6.22647	6.51053	6.28151	6.53991	6.48465	6.50406
Mir194-1	-6.56442	-6.59271	-6.48331	-4.96818	-6.83877	-6.78978	-5.32139	-7.43249	-6.97182	-6.5502	-4.92194	-6.5663	-6.39625	-6.85887	-6.86449	-7.0431	-4.22875	-6.78374	-3.82	-6.70069	-6.43534
Mir215	-6.56442	-5.00775	-4.89834	-4.96818	-6.83877	-6.78978	-6.90635	-5.84753	-6.97182	-4.96524	-6.5069	-6.5663	-4.81129	-3.39944	-6.86449	-7.0431	-6.55068	-6.78374	-6.62736	-5.11572	-4.11341
Bpnt1	5.87982	6.05812	6.02474	5.53597	5.40351	5.33918	4.81944	4.56433	4.69219	6.18218	6.16176	5.94422	6.00916	5.76157	5.80018	5.25296	5.47273	5.26577	5.85318	5.70206	5.80932
Eprs	9.02672	9.28182	9.18688	9.24874	9.04427	8.96758	8.70049	8.48383	8.72197	9.33999	9.38752	9.13297	9.22245	8.99402	9.03187	8.8308	9.12227	8.95327	9.1722	9.13425	9.10039
9630028B13Rik	-1.27902	-1.23516	-0.810881	-0.771787	-1.16635	-0.767412	-0.756604	-1.3664	-0.781991	-1.12394	-1.46251	-0.784941	-1.0387	-1.36702	-1.19206	-0.977007	-1.90682	-0.950847	-0.360569	-1.84271	-0.504601
Gm2061	-3.3945	-4.27078	-4.16138	-1.06129	-2.75131	-1.6605	-1.02371	-1.32397	-1.08917	-3.09077	-4.92194	-4.98134	-2.00393	-4.53695	-3.69456	-1.31518	-0.996087	-2.26017	-1.20109	-1.34313	-1.30606
Slc30a10	-0.189384	-0.36389	-0.293481	0.480276	0.14991	0.105038	0.442377	0.204131	0.735543	-0.21035	-0.72554	-0.337482	0.173605	-0.0133842	-0.177985	0.233029	0.648996	0.0106792	0.965102	0.683018	1.17199
5033404E19Rik	-1.61023	-0.977998	-0.810881	0.685258	-0.299616	0.6111	0.686106	0.381288	0.776377	-1.90634	-2.25897	-2.31837	-0.723825	-0.75035	-0.388752	0.391532	0.217508	0.510884	-0.0574996	0.144804	0.332846
Lyplal1	4.17789	4.33433	4.15784	3.88252	3.72823	3.798	3.38712	3.18314	3.26778	4.51522	4.44657	4.3696	4.20459	4.11482	4.00819	3.81099	4.11732	3.8878	4.39154	4.34712	4.34848
A730004F24Rik	-4.97946	-6.59271	-4.89834	-6.55315	-4.51685	-6.78978	-4.099	-5.84753	-6.97182	-4.22827	-4.18497	-6.5663	-4.81129	-6.85887	-6.86449	-7.0431	-6.55068	-5.19877	-6.62736	-6.70069	-4.85038
Tgfb2	0.0649336	0.62646	0.146051	2.65387	2.49885	2.279	1.9297	1.87812	1.92603	-0.24642	-0.952311	-0.543933	0.203663	-0.117407	0.354683	1.74807	1.9846	1.78232	0.888345	0.0937294	0.965541
Rrp15	6.98307	7.12786	7.03054	6.6185	6.61796	6.68151	6.10575	6.14056	6.08092	7.02404	7.12234	6.96081	7.10098	6.76946	6.86035	6.31267	6.6103	6.37944	6.84926	6.78954	6.72217
D1Pas1	4.26926	4.53722	4.42734	4.34847	4.11905	3.93046	4.60491	4.44977	4.7667	4.70069	4.69216	4.51252	4.26464	4.1376	4.22497	3.88542	4.07229	3.98362	4.39848	4.20395	4.4078
Spata17	-2.17211	-1.63851	-2.23538	-0.62241	-2.08389	-1.43223	-0.975614	-0.664309	-0.464021	-1.34075	-1.5527	-1.43702	-2.14832	-2.00089	-2.47217	-2.0889	-1.50628	-1.92576	-1.2698	-1.20883	-0.820629
1700007P06Rik	-1.70644	-1.94885	-1.83945	-2.64626	-2.19492	-2.70232	-2.81889	-2.57451	-3.27138	-1.34075	-1.98334	-2.04274	-1.75239	-1.81448	-2.1096	-2.28821	-1.79579	-2.13988	-1.58296	-2.17712	-2.18741
Gpatch2	4.70646	5.08897	4.96533	5.15032	4.85689	4.83912	4.73796	4.35745	4.85751	4.87239	4.97035	4.84891	4.91266	4.6583	4.60668	4.57023	4.91131	4.69453	5.07438	4.92821	4.93044
Esrrg	-1.61023	-1.73473	-1.83945	-2.64626	-2.93188	-3.08934	-1.35176	-1.3664	-0.40196	-3.09077	-2.60001	-3.39638	-2.93682	-2.21502	-2.61656	-2.51953	-2.85024	-3.0833	-2.37943	-2.61322	-2.18741
Ush2a	-3.75707	-1.83782	-2.23538	-0.771787	-2.19492	-1.50438	0.90743	1.03918	1.39013	-3.09077	-3.69954	-2.31837	-3.22633	-3.15843	-5.27952	-1.16045	-0.668033	-0.901094	-0.217964	-0.550939	0.0724561
Kctd3	6.74064	6.94317	6.91717	7.03498	6.83266	6.80792	6.63898	6.38918	6.6597	6.98155	6.95292	6.80561	6.90853	6.67822	6.72832	6.66156	6.92493	6.76953	6.85154	6.73979	6.80947
Kcnk2	1.37221	1.59217	1.19617	1.73687	1.35598	1.46289	2.18376	2.05334	2.44814	1.56354	1.5538	1.11318	1.28323	1.07776	1.31044	1.20957	1.48824	1.26611	2.63239	2.30774	2.34274
Cenpf	7.09813	7.40879	7.35304	7.31577	7.12439	7.04024	7.12819	6.63317	7.04177	7.69706	7.71386	7.44781	7.20842	7.1185	7.08361	6.5793	7.00547	6.76761	7.43072	7.36364	7.40219
Ptpn14	4.81874	5.20617	5.07368	7.82019	7.66685	7.44152	7.98984	7.50106	8.03113	4.92401	4.8881	4.76518	5.43624	5.25844	5.07326	7.63248	7.94562	7.86692	7.18392	7.13408	7.16097
Smyd2	5.57673	5.71762	5.63401	5.84105	5.5888	5.72469	5.74043	5.69727	5.76902	5.85786	5.77764	5.62938	5.74809	5.494	5.61201	5.5746	5.7889	5.57519	5.84812	5.82214	5.73051
Prox1	-2.65753	-3.42278	-2.78287	-1.69517	-2.44646	-2.70232	-1.17843	-2.30321	-1.61426	-1.2648	-1.5527	-3.39638	-2.30879	-2.21502	-2.77702	-1.21021	-2.02711	-1.49833	-1.49807	-1.5714	-2.18741
Rps6kc1	4.88936	5.08457	4.98073	4.99712	4.83762	4.73916	4.71524	4.49269	4.748	5.13236	5.21633	5.04611	4.81746	4.72656	4.83118	4.62535	4.7986	4.64095	5.36239	5.34268	5.32497
Angel2	5.64838	5.91929	5.78202	5.76455	5.53055	5.49822	5.45312	5.203	5.43625	5.91664	6.01789	5.73434	5.78086	5.55078	5.62912	5.41095	5.67423	5.37393	5.97233	5.78841	5.91201
Vash2	3.57896	3.78992	3.68286	3.76765	3.56104	3.53553	3.77927	3.53401	3.88694	3.7796	3.82737	3.44632	3.87171	3.78948	3.91769	3.71762	3.93817	3.88957	4.42725	4.41631	4.39042
Mfsd7b	3.86916	4.30891	4.19353	4.52967	4.19396	4.18105	3.76165	3.47064	3.83795	3.35217	3.42532	3.18357	4.03316	3.85279	3.89623	3.65474	4.16099	3.79275	3.69119	3.71188	3.80426
A230020J21Rik	-2.47696	-3.42278	-4.16138	-1.79826	-2.31521	-1.9318	-2.15146	-2.67761	-2.11383	-2.46274	-3.33697	-4.24437	-4.81129	-3.68895	-3.40505	-1.91381	-2.85024	-3.0833	-2.37943	-3.00025	-2.97591
Spata45	0.730198	1.18208	0.527921	0.864706	0.579078	0.541137	-0.192105	-0.137873	-0.00603159	0.9655	1.07053	0.782427	0.763621	0.398514	1.0484	0.0758453	0.547356	0.086628	1.28553	1.11309	0.744571
Tatdn3	2.613	2.881	2.66898	2.47199	2.52097	2.44623	2.45778	2.31738	2.46905	2.69059	2.7669	2.22486	2.5016	2.41958	2.58466	2.51724	2.65634	2.54942	3.05388	3.12745	3.09018
Nsl1	4.87593	5.18331	5.03584	5.02003	4.83939	4.88574	4.84895	4.67374	4.83191	5.30739	5.29602	5.07349	5.09911	4.88386	4.94649	4.77269	4.98022	4.8017	5.1699	4.99149	5.14256
Batf3	-0.374598	-0.252858	-0.701946	-0.720257	-0.571988	-0.767412	-1.62095	-0.489979	-1.04108	-0.877775	-0.834474	-0.784941	-0.614891	-0.483835	-0.674661	-0.567362	-0.400929	-0.408697	0.383872	-0.919327	-0.412971
Atf3	1.71635	1.94257	1.89607	4.11308	3.80778	3.8976	4.68937	4.6913	5.00152	0.74442	0.769225	0.488981	2.10758	1.56319	1.96524	3.55216	3.58503	3.5189	2.91761	3.0921	2.97193
Nenf	2.36927	2.38171	2.06744	2.05788	1.97821	1.97509	1.33682	1.57593	1.6169	2.51319	2.27118	2.17853	2.1155	1.97718	1.91359	1.83035	1.6342	1.62989	2.34131	2.18501	2.50424
Tmem206	6.04683	5.95828	6.00679	6.28979	6.30317	6.33805	6.1733	6.47224	6.38615	6.45525	6.5607	6.19213	6.15906	6.04708	6.06828	6.2165	6.31293	6.07366	6.39519	6.30195	6.52882
Ppp2r5a	5.67547	5.86133	5.94479	6.03767	5.81653	5.75349	5.93502	5.57681	5.98402	6.01037	5.95535	5.84495	5.91748	5.70979	5.70703	5.76527	6.04807	5.92599	6.03554	5.95551	5.96581
Dtl	6.16838	6.48427	6.34344	5.86866	5.64831	5.55035	5.96151	5.59766	5.87739	6.78254	6.80867	6.57469	6.57727	6.40835	6.30654	5.99291	6.31641	6.10938	6.5037	6.30652	6.42594
Ints7	6.00946	6.32857	6.1778	6.01979	5.82278	5.71925	5.85831	5.57085	5.84337	6.43582	6.52497	6.29459	6.26397	6.11536	6.14377	5.93901	6.15344	6.01777	6.3458	6.28427	6.32891
Lpgat1	4.79148	5.12368	4.94453	4.72356	4.41684	4.48693	4.98125	4.47176	4.85195	5.22993	5.35845	4.98204	5.02739	4.81929	4.88664	4.49655	4.94767	4.61447	5.60896	5.51636	5.58321
Nek2	7.18639	7.38448	7.27002	6.97738	6.6679	6.69844	6.75376	6.53572	6.65241	7.45586	7.45897	7.23166	7.2165	7.04811	7.12038	6.49618	6.7314	6.55625	7.21902	7.16185	7.14457
1700034H15Rik	0.74846	1.20819	0.792818	0.759736	0.661071	1.06197	0.477353	0.0673523	0.446037	0.798528	0.411964	0.228115	0.952478	0.748456	0.101299	-0.100581	0.547356	0.435432	0.721373	-0.100774	0.619944
Slc30a1	5.73221	5.89186	5.80412	5.63822	5.49578	5.37921	5.14384	4.7894	5.11995	5.6998	5.5789	5.45294	5.64985	5.44975	5.51516	4.98723	5.32238	5.06215	5.44511	5.15223	5.3258
Rd3	-3.75707	-1.63851	-1.83945	-1.50875	-1.55337	-2.03489	-2.26249	-0.95676	-0.905727	-1.596	-2.60001	-2.17398	-1.75239	-3.15843	-1.65503	-1.11236	-1.12441	-1.22915	-1.58296	-1.41528	-1.91178
Traf5	0.401361	0.418519	0.284878	1.75519	1.48765	1.54561	1.65207	1.83195	1.71818	0.833504	0.876805	0.304064	0.861138	0.52483	0.295386	1.43668	1.6342	1.37108	1.35564	1.08722	1.15712
Mir3473c	-6.56442	-6.59271	-6.48331	-6.55315	-5.25381	-6.78978	-6.90635	-7.43249	-5.38685	-6.5502	-4.92194	-6.5663	-6.39625	-6.85887	-6.86449	-4.72117	-6.55068	-5.19877	-6.62736	-6.70069	-6.43534
Rcor3	1.48543	1.82936	1.82503	1.11219	0.840705	0.917579	1.43794	1.07133	1.57122	1.93764	1.92355	1.61857	1.67521	1.6128	1.49746	1.11172	1.25022	1.36092	2.36982	2.29084	2.52176
Gm10516	-1.70644	-0.977998	-1.43891	-0.998558	-1.41251	-1.29793	-1.48009	-1.81778	-1.54555	-1.05835	-1.64892	-0.784941	-1.1868	-1.36702	-2.61656	-1.83364	-0.935966	-0.717648	-1.34195	-1.5714	-0.653979
Kcnh1	0.305942	0.302109	-0.179525	0.741474	0.628831	0.541137	1.84519	1.58153	2.07531	0.526615	-0.624256	-0.26252	0.111544	0.0599889	0.411639	0.744807	0.588875	0.763158	1.27351	1.53293	1.4534
Hhat	-0.633686	-0.149765	-0.506026	-0.249366	-0.956132	-0.41474	-0.531312	-1.09264	-0.126326	-0.71731	-0.203119	-0.376477	-0.287726	-0.976231	-0.798396	-0.934571	-0.996087	-1.00238	-0.151622	0.119492	0.251162
Sertad4	1.39558	1.62161	1.4767	2.05048	1.66505	1.79893	3.06663	2.7903	3.10099	1.2377	1.07053	1.14106	1.08757	0.992875	1.2388	1.34492	1.54208	1.48773	2.55504	2.47174	2.51595
Gm15867	-4.97946	-6.59271	-4.89834	-2.85271	-3.13834	-3.33035	-1.95215	-2.22304	-1.84253	-6.5502	-6.5069	-4.24437	-4.81129	-6.85887	-6.86449	-3.58366	-3.74332	-3.97638	-1.76937	-3.53076	-4.11341
Syt14	3.32888	3.59588	3.57062	3.58512	3.33989	2.99975	3.14214	2.62685	3.14062	3.68701	3.69889	3.56427	3.60516	3.45967	3.48756	3.25726	3.71494	3.47011	3.9809	3.74329	3.93861
Diexf	5.57097	5.85463	5.7548	5.72907	5.61012	5.56033	5.40113	5.14564	5.38161	5.89456	5.883	5.72516	5.75127	5.5687	5.54835	5.34196	5.68803	5.4633	5.70384	5.63442	5.63713
Irf6	2.89706	3.1301	3.14058	4.72936	4.56583	4.6095	4.60984	4.47552	4.68148	2.5452	2.78081	2.40237	3.75983	3.45287	3.46531	4.70887	4.94168	4.95309	4.1581	3.94767	4.23266
A130010J15Rik	3.32584	3.67291	3.60017	3.53299	3.40559	3.35105	3.54177	3.38529	3.73641	3.89792	3.80485	3.65408	3.68723	3.44605	3.32657	3.55589	3.79473	3.64776	3.99011	3.84524	4.05351
Traf3ip3	-4.97946	-4.27078	-4.89834	-4.96818	-2.75131	-3.98242	-3.20591	-4.26257	-4.64989	-4.96524	-4.92194	-4.24437	-4.07432	-3.39944	-6.86449	-4.23574	-3.09124	-3.97638	-3.16792	-2.17712	-4.11341
Hsd11b1	-4.97946	-6.59271	-4.16138	-2.30522	-3.13834	-3.98242	-1.07346	-1.76007	-1.29939	-4.96524	-6.5069	-6.5663	-4.07432	-6.85887	-6.86449	-3.87317	-2.30275	-3.61381	-3.16792	-3.89333	-2.7349
G0s2	-1.52003	-0.57034	-1.35402	-2.16083	-2.59085	-1.83558	-2.04837	-1.65113	-2.44825	-0.140809	-0.44081	0.0035545	-0.904397	-1.36702	-0.489446	-1.68554	-1.79579	-2.13988	-1.2698	-1.34313	-1.07779
Lamb3	0.784305	0.84192	0.31111	2.0871	1.66505	2.02079	3.5704	3.24258	3.71731	0.996694	0.976916	0.201883	0.763621	0.592337	0.742845	1.99308	2.26631	2.01392	2.71027	2.46673	2.30275
Camk1g	-1.61023	-0.864788	-1.35402	-0.825226	-0.498925	-0.640033	-0.883983	-1.28275	-0.863291	-1.79531	-1.75201	-1.43702	-2.00393	-1.43261	-1.19206	-1.06582	-0.28389	-0.593912	-0.437531	-0.723407	-0.88075
Plxna2	2.70937	3.20981	2.88956	3.60799	3.41979	3.2312	3.75987	3.09596	3.62903	3.28427	3.12791	2.92755	2.87288	2.83983	2.53853	2.67287	2.97484	2.61501	3.55628	3.62237	3.47905
Cd34	2.83004	3.11638	2.94505	3.02239	2.65107	2.60896	2.76076	2.4938	2.51803	3.11336	2.79916	2.93951	3.04046	2.87075	2.97314	2.76265	2.88604	2.87982	3.37687	3.56727	3.61042
Gm16897	-2.65753	-3.13328	-3.02387	-2.85271	-3.13834	-3.61985	-3.73643	-3.34503	-4.64989	-2.64331	-3.04747	-4.24437	-3.22633	-3.39944	-2.47217	-3.13621	-2.30275	-2.69627	-2.10379	-1.65629	-2.18741
A330023F24Rik	-2.17211	-2.20039	-2.23538	-1.90929	-1.98079	-2.70232	-2.26249	-2.90893	-2.32796	-2.84976	-1.86304	-1.81141	-2.93682	-2.33531	-2.1096	-3.13621	-2.64379	-2.13988	-2.10379	-3.24125	-2.18741
Cd46	-6.56442	-3.78535	-6.48331	-2.85271	-4.03142	-5.20482	-5.32139	-7.43249	-4.64989	-4.22827	-4.92194	-3.10687	-4.81129	-5.27391	-3.69456	-4.72117	-3.74332	-2.87685	-6.62736	-2.7938	-2.97591
Cr1l	4.75468	4.96619	4.88247	4.64959	4.36641	4.32591	4.05871	3.91347	4.0317	5.07961	4.95509	4.83298	4.98259	4.63948	4.71907	4.1424	4.52413	4.26815	4.89572	4.77758	4.78444
Cr2	-2.17211	-2.50525	-2.78287	-0.998558	-3.13834	-2.39746	-2.15146	-3.5256	-3.27138	-1.90634	-3.04747	-2.47884	-2.69581	-1.50132	-1.43822	-2.28821	-1.50628	-1.92576	-1.2698	-1.49123	-1.39094
B020014A21Rik	-2.65753	-2.06915	-2.78287	-2.02958	-1.79438	-3.08934	-2.51403	-3.73205	-1.41723	-1.79531	-1.64892	-1.92244	-1.87269	-2.46656	-2.1096	-2.95563	-1.59648	-2.69627	-2.53989	-2.30837	-1.91178
H60c	-1.07257	-1.54831	-1.62533	-1.34369	-1.70949	-1.50438	-2.51403	-1.76007	-2.88435	-2.15788	-1.86304	-2.65941	-1.44205	-1.64942	-1.65503	-1.9987	-1.90682	-1.57428	-2.37943	-1.49123	-1.91178
Ppp1r14c	-0.12148	0.418519	0.459208	1.64161	0.922776	0.846845	1.42904	1.24346	1.48351	0.392314	0.179601	0.0035545	0.29025	0.196408	0.37392	1.06019	0.94917	1.24417	1.35564	1.30494	1.5013
Iyd	-2.65753	-2.89227	-4.16138	-3.74579	-5.25381	-5.20482	-4.58442	-3.5256	-3.06493	-3.38028	-4.92194	-2.86586	-3.22633	-4.53695	-3.69456	-4.72117	-3.09124	-4.46181	-3.45743	-3.24125	-4.11341
Plekhg1	4.57193	4.9333	4.81189	6.54274	6.38085	6.13373	7.03626	6.46545	7.15449	4.79797	4.8534	4.66792	4.74522	4.62343	4.53693	6.13697	6.50681	6.36235	5.88217	6.01892	5.97379
Mthfd1l	6.84032	7.06428	7.01467	6.80729	6.53911	6.54993	5.55385	5.25729	5.46827	7.06945	7.13391	6.90245	7.0061	6.76946	6.8533	6.45013	6.69443	6.47821	6.44461	6.34593	6.46194
Akap12	9.13713	9.49108	9.39074	8.78952	8.65336	8.48849	8.38226	7.79207	8.29471	9.3986	9.46179	9.37917	9.29296	9.09852	9.00898	8.32374	8.69677	8.50963	9.16231	9.18789	9.05986
Zbtb2	5.03967	5.3691	5.277	4.82352	4.59846	4.56392	4.33861	3.95821	4.35742	5.00583	5.00732	4.78409	4.75413	4.53291	4.53265	4.06478	4.51204	4.23516	4.79943	4.83993	4.95214
Rmnd1	-4.97946	-5.00775	-4.16138	-6.55315	-6.83877	-6.78978	-6.90635	-5.84753	-6.97182	-6.5502	-6.5069	-6.5663	-6.39625	-5.27391	-6.86449	-5.45813	-4.22875	-4.46181	-5.04239	-5.11572	-6.43534
Gm5512	2.20707	2.66703	2.50822	2.26384	2.28276	2.0775	2.23576	2.37325	2.40973	2.87397	3.09858	2.94347	2.46484	2.57367	2.48645	2.23535	2.70435	2.53141	2.9444	2.98055	3.02614
Armt1	4.89654	5.10121	4.90633	4.78169	4.39544	4.36946	4.78234	4.60677	4.68773	5.56126	5.56289	5.3251	5.11698	4.81929	4.98453	4.75497	5.15279	4.78849	5.55721	5.37111	5.49355
Ccdc170	-0.633686	-0.759818	-0.868596	1.55014	1.26451	1.08674	2.32966	2.13166	2.48966	-0.82228	-1.2215	-1.01171	-1.53827	-0.836506	-0.887205	1.11172	1.39769	1.46893	1.10735	1.38146	0.822049
Esr1	-4.97946	-6.59271	-4.89834	-3.09372	-4.03142	-3.08934	-2.38279	-1.94064	-2.11383	-6.5502	-4.18497	-4.98134	-3.5889	-4.05152	-5.27952	-5.45813	-4.22875	-3.97638	-2.37943	-2.45276	-3.26541
Syne1	1.73478	2.04029	2.30133	4.29156	4.05377	3.97592	5.25131	4.82165	5.3904	2.04599	1.81953	2.08116	2.10758	1.6764	1.84632	3.51053	3.847	3.73295	3.64294	3.52933	3.43348
Myct1	-6.56442	-6.59271	-3.31338	-6.55315	-6.83877	-4.46785	-6.90635	-7.43249	-5.38685	-6.5502	-6.5069	-6.5663	-6.39625	-4.53695	-6.86449	-7.0431	-6.55068	-6.78374	-6.62736	-6.70069	-6.43534
Fbxo5	6.0998	6.27438	6.20341	5.42306	5.06473	5.18714	5.52384	5.24633	5.41485	6.98276	7.04373	6.78284	6.09736	5.83874	5.93054	5.3708	5.8066	5.41808	6.5311	6.2526	6.35073
Mtrf1l	2.4827	2.94451	2.6226	2.62925	2.33864	2.28971	2.43572	2.29372	2.53002	2.86131	2.83072	2.47536	2.58959	2.27298	2.45519	2.0939	2.42374	2.35325	2.71027	2.76896	2.55618
Rgs17	-0.783063	-1.46343	-1.1979	-1.50875	-0.861495	-1.36351	-1.17843	-1.20367	-1.29939	-0.441676	-0.44081	-0.784941	-1.44205	-1.57347	-1.24978	-1.21021	-1.34122	-1.73934	0.44946	0.0674978	0.410152
Oprm1	-3.3945	-5.00775	-6.48331	-6.55315	-4.51685	-4.46785	-5.32139	-5.84753	-5.38685	-4.96524	-4.92194	-4.98134	-6.39625	-5.27391	-6.86449	-5.45813	-2.85024	-3.0833	-5.04239	-5.11572	-4.11341
Ipcef1	-1.80954	-1.63851	-1.52911	-1.26774	-2.31521	-1.83558	-1.48009	-2.22304	-1.84253	-2.46274	-3.33697	-1.6121	-0.904397	-1.81448	-2.34092	-2.28821	-1.34122	-2.53581	-1.58296	-0.818043	-3.62798
Cnksr3	3.94832	4.09467	4.03338	3.94371	3.72823	3.87289	3.61623	3.10181	3.4763	4.10533	4.31567	4.06032	4.13805	3.97954	3.86938	3.86605	4.16443	3.92276	4.17274	3.97615	4.09116
Ulbp1	0.730198	1.10078	1.12402	0.795581	-0.0705904	0.129084	0.293321	-0.119611	0.411888	1.42134	1.30688	1.26025	1.1036	0.703368	1.06033	0.678003	1.15668	1.35069	0.790497	0.876742	1.08036
Lrp11	5.19255	5.45816	5.40506	5.30055	4.88275	4.91801	4.8431	4.51478	4.77091	5.57036	5.47431	5.41205	5.38552	5.10294	5.26641	4.88209	5.1853	5.13326	5.56031	5.43085	5.52864
Pcmt1	5.401	5.66497	5.54633	5.41947	5.15876	5.22459	5.14316	5.04956	5.10467	5.65712	5.53784	5.36185	5.58924	5.34233	5.50811	5.01929	5.27468	5.06449	5.52271	5.43534	5.46741
A630066F11Rik	-1.27902	-1.46343	-0.755386	-0.771787	-1.98079	-1.00842	-0.60257	-0.466709	-0.668035	-0.667557	-0.484532	-1.01171	-0.41897	-1.64942	-0.981842	-1.02073	-0.400929	-0.63399	0.315159	0.0407805	0.0403949
Nup43	6.77111	6.9718	6.78714	6.50197	6.27546	6.32054	5.80166	5.73571	5.80893	7.02475	7.00201	6.81862	6.92779	6.60503	6.75791	6.24418	6.44668	6.29057	6.4979	6.45934	6.43175
BC020402	-1.00983	-1.94885	-0.417217	-0.444622	-1.55337	-0.72369	-0.716526	-1.16571	-0.863291	-0.877775	-0.89219	-0.683658	-0.723825	-1.50132	-1.43822	-1.42839	-1.12441	-1.00238	-1.01265	-0.510862	-0.943485
Lats1	4.54867	4.88252	4.80152	4.55734	4.4192	4.31023	4.57393	4.09352	4.48197	4.86712	4.83016	4.66192	4.55867	4.41084	4.37093	4.1424	4.60351	4.36791	4.66784	4.52753	4.4693
Katna1	5.92065	6.13457	6.00177	6.3763	6.09326	6.11391	5.40511	5.37224	5.47294	6.04202	6.00411	5.70545	6.00916	5.71643	5.88392	5.6914	5.9979	5.65167	5.84559	5.75849	5.75541
Ginm1	3.70821	3.83879	3.86432	3.66239	3.37433	3.40375	3.79842	3.64899	3.73295	3.76382	4.06769	3.63214	3.63304	3.4346	3.57535	3.01083	3.41077	3.14256	3.97905	3.70339	3.77045
Ppil4	6.15774	6.45663	6.33627	6.05117	5.85624	5.7472	6.04621	5.73978	6.06899	6.52912	6.57508	6.36499	6.38654	6.17987	6.1722	5.79552	6.17746	5.8836	6.46854	6.44349	6.40682
Zc3h12d	-1.20687	-1.10086	-1.12575	1.12633	0.676925	0.903707	0.801008	0.81068	0.829084	-2.15788	-4.18497	-3.10687	-0.513607	-0.792785	-0.597699	1.32759	1.31351	1.08045	0.267463	0.287998	-0.0602991
Tab2	6.43258	6.72598	6.59668	6.30813	6.06793	6.00159	6.00185	5.62465	6.02165	6.65391	6.71725	6.59184	6.66799	6.43273	6.40975	6.0574	6.38909	6.21996	6.49983	6.41582	6.45093
Ust	1.74392	2.18537	1.71145	2.55276	2.46272	2.48867	2.70652	2.42704	2.97216	2.20134	1.85504	1.99975	1.76866	1.8029	1.66299	2.03105	2.34717	1.98775	2.8665	2.52573	2.55618
Sash1	6.05052	6.38475	6.22599	6.84413	6.65295	6.42924	6.77544	6.32166	6.831	6.05782	6.00609	5.75139	6.11723	5.96549	5.94869	6.22851	6.52564	6.3207	6.52001	6.36994	6.39656
Samd5	-1.43514	-0.661971	-1.1979	0.133354	0.03159	-0.219924	0.625031	0.866714	0.841965	-2.30227	-1.37762	-2.04274	-1.11085	-0.836506	-1.13656	-0.703246	0.0786804	-0.340793	-0.151622	0.169678	-0.168552
Gm6150	-6.56442	-6.59271	-4.89834	-4.96818	-6.83877	-5.20482	-6.90635	-4.62514	-6.97182	-6.5502	-6.5069	-6.5663	-6.39625	-6.85887	-6.86449	-4.72117	-6.55068	-6.78374	-6.62736	-6.70069	-6.43534
Stxbp5	1.95521	2.38743	2.45038	2.51563	2.08307	2.22424	2.06232	1.61463	1.86423	2.46382	2.23119	2.18524	1.94805	2.0084	1.94609	1.85475	2.45214	1.99434	2.39224	2.2506	2.48054
Adgb	-2.86398	-2.68582	-6.48331	-6.55315	-4.03142	-3.08934	-4.58442	-2.78864	-3.51238	-3.38028	-3.04747	-4.24437	-3.5889	-2.33531	-3.69456	-3.87317	-3.74332	-3.0833	-2.37943	-2.61322	-2.97591
Rab32	-1.43514	-1.16644	-0.701946	-0.444622	-1.22406	-0.72369	-0.639564	-0.612315	-0.151637	-0.140809	-0.576162	-0.635564	-0.167432	0.0114904	-0.388752	-0.893349	-0.141285	-0.950847	0.611049	0.332736	0.435026
Gm5177	4.82843	5.07485	4.80152	5	4.66753	4.78339	4.46161	4.34435	4.59281	4.9991	4.80087	4.83937	4.86643	4.56687	4.64974	4.71721	4.76391	4.62087	4.76978	4.78766	4.84601
Grm1	-0.836503	-1.38325	-0.701946	-2.16083	-0.816407	-1.36351	-2.26249	-2.30321	-1.04108	-0.93549	-0.952311	-1.14004	-0.841661	-1.50132	-1.43822	-1.42839	-1.42139	-1.22915	-1.34195	-1.49123	-0.412971
Shprh	5.32546	5.68545	5.61637	5.51597	5.30875	5.16623	5.33653	4.74648	5.30808	5.82945	5.75019	5.61516	5.62646	5.4082	5.33181	5.2695	5.70583	5.42724	5.65602	5.5505	5.54659
Fbxo30	6.02967	6.284	6.1224	5.66935	5.24504	5.27597	5.22003	4.8246	5.15779	6.23218	6.17104	5.90512	5.98123	5.71501	5.79662	5.00709	5.40461	5.19175	5.89645	5.74614	5.77015
Epm2a	-2.86398	-1.23516	-0.701946	-2.64626	-1.88458	-2.39746	-2.04837	-1.8779	-1.47996	-1.12394	-1.75201	-1.52191	-1.11085	-1.57347	-1.7352	-1.26174	-1.90682	-1.22915	-1.49807	-1.1461	-0.88075
Utrn	6.52122	6.82211	6.68771	6.37296	6.31335	6.00606	6.92506	6.18578	6.82777	6.90243	6.89571	6.78643	6.69502	6.62027	6.491	6.06167	6.44421	6.25432	7.07644	7.04278	7.01291
B230208H11Rik	2.86812	2.95996	2.79514	3.12457	3.17385	3.3839	3.20087	3.14776	3.17412	2.89481	3.11698	2.84521	2.92793	2.68995	2.69202	2.99445	3.11998	2.88692	3.04684	2.83264	3.34109
Stx11	0.305942	0.148759	0.614726	1.60167	1.01297	0.710066	2.15704	2.10084	2.39669	0.320164	-0.317075	-0.589021	0.371934	0.217941	0.519219	0.45675	0.762207	0.716109	2.04153	1.85006	2.0525
Sf3b5	6.65852	6.7669	6.69053	6.70439	6.49172	6.68507	6.36263	6.37456	6.36956	6.85428	6.85628	6.55992	6.79126	6.43244	6.71613	6.37621	6.64239	6.43649	6.8586	6.70963	6.67368
Plagl1	1.78872	1.75159	1.9133	1.85199	1.83718	1.83593	2.07949	1.66817	1.86423	1.88025	1.34485	1.37034	1.54039	1.15793	1.52353	1.18091	1.74853	1.27696	2.54006	2.36809	2.29598
Hymai	-6.56442	-5.00775	-6.48331	-6.55315	-6.83877	-6.78978	-6.90635	-5.11057	-6.97182	-6.5502	-4.18497	-6.5663	-6.39625	-6.85887	-6.86449	-7.0431	-6.55068	-6.78374	-6.62736	-6.70069	-6.43534
Zc2hc1b	-6.56442	-6.59271	-6.48331	-6.55315	-6.83877	-5.20482	-5.32139	-7.43249	-5.38685	-4.22827	-6.5069	-6.5663	-6.39625	-6.85887	-6.86449	-7.0431	-6.55068	-4.46181	-5.04239	-6.70069	-6.43534
Ltv1	6.91927	7.1476	7.04625	6.85213	6.55555	6.61337	6.06537	5.93751	6.07275	7.22077	7.23867	7.00557	7.14787	6.81829	6.953	6.38041	6.71538	6.4832	6.84012	6.85881	6.75464
Phactr2	1.76201	2.01832	1.9133	1.22164	0.840705	1.06197	0.932853	0.329058	0.590427	1.97728	2.14774	1.8303	2.1155	1.86564	1.77576	1.27432	1.32584	1.11713	2.35849	2.32998	2.25466
Fuca2	2.66199	2.881	2.70405	2.33864	2.05907	2.01435	2.61525	2.35378	2.38354	2.80955	3.0147	2.71679	2.90067	2.68222	2.7594	2.25382	2.57086	2.46656	3.35136	3.3881	3.15525
Pex3	3.78983	3.94742	3.77054	3.45668	3.0786	3.06976	3.49985	3.20685	3.36469	4.18197	4.12882	4.11054	3.79481	3.81973	3.71389	3.30895	3.79251	3.37991	4.25146	4.02297	4.03938
Adat2	3.76985	3.78992	3.67025	3.36124	3.06962	3.23951	2.34868	2.27314	2.11299	3.9763	3.86488	3.79893	3.68723	3.50854	3.53959	3.09518	3.33044	3.03804	3.62413	3.43246	3.53477
Aig1	0.281067	0.175476	-0.143456	-0.213297	-0.395831	-0.0755342	-0.086172	-0.421266	0.266589	0.547832	0.692773	0.467122	0.680565	0.472043	0.354683	-0.0773115	0.391838	0.0617533	0.904026	0.766919	0.662694
Hivep2	-0.68178	0.175476	-0.417217	1.16795	0.723468	0.628073	2.28594	1.70961	2.4649	0.505082	0.481785	0.279189	0.317995	0.10691	-0.325326	0.136813	0.391838	-0.0422697	1.47593	1.65246	1.35256
Adgrg6	0.255756	0.62646	0.505379	0.0167088	0.0800885	-0.560961	0.104876	-0.466709	-0.668035	0.547832	0.591133	0.510514	0.701782	0.41725	0.315424	-0.633705	-0.0115174	-0.51695	0.427927	0.397346	0.410152
Vta1	5.47758	5.62009	5.48716	5.44156	5.11506	5.20139	4.97667	4.88633	4.99577	5.64548	5.67083	5.42061	5.60762	5.30948	5.39379	5.03205	5.21875	5.04003	5.39258	5.33652	5.29386
1700016L04Rik	-4.24249	-5.00775	-6.48331	-3.74579	-4.51685	-6.78978	-6.90635	-3.97306	-6.97182	-3.74285	-4.92194	-6.5663	-4.07432	-6.85887	-5.27952	-7.0431	-4.22875	-6.78374	-6.62736	-6.70069	-6.43534
Gje1	1.58024	1.68806	1.60945	1.8088	1.60831	1.84322	1.43794	1.64165	1.66843	1.89688	1.66803	1.56813	1.6859	1.41259	1.5062	1.25611	1.59398	1.54269	1.79471	1.43374	2.00345
Nmbr	-4.97946	-4.27078	-6.48331	-4.96818	-6.83877	-6.78978	-6.90635	-4.62514	-4.16446	-3.74285	-6.5069	-4.24437	-4.81129	-4.53695	-6.86449	-3.87317	-4.96571	-6.78374	-4.30543	-5.11572	-4.85038
C330004P14Rik	-2.86398	-1.38325	-1.62533	-1.79826	-1.98079	-1.58033	-2.04837	-2.57451	-1.68641	-0.995611	-1.37762	-1.35685	-1.53827	-3.15843	-1.7352	-1.9987	-1.79579	-3.32431	-1.87247	-1.74649	-2.04302
Gm20125	-3.10499	-3.13328	-4.16138	-2.30522	-3.13834	-3.08934	-1.77707	-3.04018	-2.11383	-2.30227	-3.69954	-3.75895	-2.48936	-3.15843	-2.61656	-3.34266	-1.6927	-3.0833	-2.72046	-3.24125	-4.11341
Cited2	5.53591	5.7826	5.60449	4.88304	4.53898	4.61376	4.55666	4.2839	4.5115	5.74183	5.72462	5.63306	5.15594	4.88217	4.89914	4.68099	5.03194	4.75978	5.6179	5.43085	5.4168
Txlnb	1.6692	2.21142	1.96378	2.89187	2.61861	2.46996	2.71753	2.34394	2.75099	1.90513	1.96478	1.83884	1.82775	1.5205	1.83942	2.17849	2.65145	2.42328	3.0362	3.10828	3.17014
Heca	4.01772	4.29983	4.30215	5.3122	5.14244	5.04192	4.96978	4.52207	5.01153	3.72709	3.60293	3.4519	4.41512	4.03519	3.99116	4.8384	5.164	5.01676	4.75581	4.67163	4.82617
Abracl	4.96647	5.06862	4.94871	4.96009	4.64554	4.82355	4.30979	4.33941	4.23581	5.1022	5.05963	4.794	5.07999	4.68367	4.92546	4.50235	4.77069	4.50109	5.02683	4.8913	4.90729
Reps1	6.06379	6.31174	6.15082	5.83675	5.58303	5.56695	5.61844	5.28154	5.61385	6.20113	6.19289	6.02919	6.12363	5.95471	5.96742	5.50308	5.73905	5.57244	5.98205	5.89527	5.84456
Ect2l	-4.24249	-2.68582	-3.67595	-4.23122	-4.03142	-4.46785	-2.26249	-1.5996	-1.84253	-4.22827	-2.60001	-4.98134	-4.81129	-4.05152	-4.54256	-2.39924	-3.09124	-2.53581	-2.10379	-5.11572	-3.62798
Ccdc28a	2.27163	2.35858	2.14969	2.36273	2.03467	1.9883	2.90903	2.63494	2.7747	2.39524	2.59376	2.13067	2.18495	2.00221	2.10418	2.07844	2.25345	1.82729	3.23838	3.02893	3.15525
Nhsl1	2.99591	3.40023	3.25647	2.90423	2.7667	2.59608	3.38252	2.79753	3.30314	3.53594	3.45455	3.41527	3.11748	3.06742	3.01969	2.56238	3.12352	2.81059	4.10142	4.04667	4.13926
Hebp2	0.575128	1.27148	0.482478	1.57097	0.975006	1.58091	2.66161	2.56044	2.38793	1.04226	0.750488	0.764616	1.18118	0.68802	0.949296	1.15166	1.36221	1.29841	2.14413	2.36271	2.34274
Arfgef3	1.96305	2.13181	2.2206	2.44403	2.25134	2.01435	2.94696	2.51149	2.99541	2.17431	2.32915	2.20519	2.08353	1.85193	2.22032	1.94275	2.3889	2.27426	3.05739	2.76896	3.00968
Gm4922	-3.75707	-2.20039	-1.95974	-3.38322	-2.59085	-3.98242	-4.099	-3.18457	-2.44825	-1.69222	-3.69954	-3.10687	-2.30879	-2.33531	-3.69456	-3.13621	-2.46321	-6.78374	-2.23504	-1.74649	-2.18741
4930444F02Rik	-3.75707	-5.00775	-2.57642	-0.0453522	-0.33098	-0.250621	2.46651	2.11633	2.7612	-4.96524	-4.92194	-2.31837	-3.22633	-3.15843	-5.27952	-0.100581	-0.0749428	-0.340793	-0.217964	-0.769949	-0.20652
Perp	5.12339	5.28035	5.2569	6.94807	6.70486	6.79013	7.95207	7.96982	8.07782	4.51656	4.56523	4.25468	5.50197	5.16661	5.21999	6.40902	6.59701	6.37061	7.22586	7.10355	7.19618
Tnfaip3	0.490859	1.29603	0.883016	0.685258	0.936012	0.677826	1.19694	0.920653	1.30895	1.2377	1.30688	0.980593	1.41753	0.992875	1.17443	0.845647	1.22411	1.34038	1.57722	1.65246	1.83612
Gm20139	0.424262	0.808171	0.829577	0.544885	0.723468	0.998123	0.773129	0.752382	0.376912	0.74442	0.805983	0.57325	1.1036	0.703368	0.757567	0.549361	0.762207	0.335204	0.611049	0.861556	1.15712
Olig3	-0.12148	-0.116975	-0.810881	-2.16083	-2.19492	-1.6605	-1.95215	-0.862638	-0.562425	-0.57292	-0.278081	-0.951591	-1.44205	-1.64942	-2.34092	-2.95563	-2.64379	-3.32431	-0.437531	-0.510862	-0.653979
Ifngr1	1.51773	1.62161	1.41756	1.72762	1.48765	1.32396	1.77664	1.58153	1.88927	1.64456	1.5538	1.50516	1.77868	1.4219	1.34983	1.40399	1.67333	1.28773	2.34131	2.14794	2.21212
Il22ra2	-4.24249	-4.27078	-4.89834	-3.09372	-5.25381	-6.78978	-6.90635	-7.43249	-5.38685	-6.5502	-4.92194	-4.24437	-4.81129	-6.85887	-6.86449	-7.0431	-6.55068	-6.78374	-6.62736	-5.11572	-3.62798
Il20ra	-6.56442	-5.00775	-4.89834	-6.55315	-4.51685	-6.78978	-4.58442	-5.84753	-5.38685	-4.96524	-3.69954	-4.98134	-3.22633	-5.27391	-6.86449	-7.0431	-6.55068	-4.46181	-2.92692	-3.24125	-3.62798
Slc35d3	-0.455899	0.227471	0.0865496	-2.30522	-1.70949	-2.39746	-1.6969	-2.78864	-1.84253	-0.107257	-0.0311661	0.201883	-0.246503	-0.319715	-0.887205	-0.977007	-1.05882	-1.49833	0.243009	-0.014186	0.10382
Pex7	4.64686	4.86519	4.77467	4.80275	4.51161	4.59554	4.63232	4.66059	4.62391	4.95412	4.89558	4.63888	4.86055	4.58873	4.66055	4.38788	4.67994	4.44328	5.05432	4.91172	4.97882
Map3k5	3.08842	3.24807	3.12956	4.14643	3.95808	3.83136	4.02217	3.78	3.99325	3.26518	3.23961	3.11142	3.09761	2.95009	3.04391	4.01692	4.09228	4.00987	4.3232	4.1873	4.3036
Map7	5.60832	5.85463	5.89418	5.61521	5.58723	5.4212	5.40682	5.0571	5.46151	5.71454	5.7431	5.79537	5.79203	5.54281	5.41077	5.2729	5.68024	5.46092	5.79917	5.61248	5.68328
4930405J17Rik	-6.56442	-5.00775	-6.48331	-4.23122	-6.83877	-6.78978	-6.90635	-7.43249	-5.38685	-3.74285	-6.5069	-6.5663	-6.39625	-6.85887	-6.86449	-7.0431	-4.96571	-6.78374	-6.62736	-6.70069	-6.43534
Gm6251	6.41804	6.52445	6.41662	6.51345	6.31272	6.43678	6.1026	6.15774	6.08601	6.65361	6.54821	6.35461	6.55922	6.2141	6.28001	6.2035	6.47186	6.17427	6.51108	6.56038	6.25488
Bclaf1	8.73396	9.04677	8.92393	8.73806	8.58562	8.43893	7.68207	7.32589	7.6626	8.79128	8.7851	8.65781	8.92113	8.6579	8.6205	8.1749	8.52868	8.25377	8.4943	8.42799	8.35964
Mtfr2	4.50905	4.75214	4.59551	5.13116	4.82967	4.85813	5.36482	5.23838	5.48223	4.62035	4.59442	4.35628	4.46251	4.23454	4.20765	4.54702	4.88239	4.57216	4.93536	4.90711	4.85641
Pde7b	-3.75707	-2.89227	-3.67595	-2.85271	-2.59085	-2.70232	-2.15146	-2.78864	-2.44825	-6.5502	-4.92194	-3.10687	-4.07432	-2.21502	-4.54256	-2.79517	-2.46321	-2.39142	-2.37943	-2.61322	-2.7349
Ahi1	3.61921	4.00441	3.66771	3.92157	3.62985	3.69101	4.32066	4.01097	4.27433	3.87081	3.93708	3.67806	3.86936	3.53666	3.47202	3.76506	4.01252	3.93137	4.54819	4.58529	4.55689
Myb	2.2653	2.46528	2.37778	1.02428	0.612436	0.6111	2.43572	1.93164	2.2254	3.34613	3.43415	3.19026	2.72009	2.37235	2.4186	1.57529	1.96896	1.56941	3.22907	3.0187	3.22109
Hbs1l	7.00626	7.21293	7.12437	7.25732	6.97129	6.98408	6.87879	6.75957	6.91379	7.20166	7.26984	7.00201	7.08593	6.82138	6.96335	6.70751	6.93452	6.75385	7.05816	6.98154	7.00722
4930455C13Rik	-2.86398	-2.89227	-2.39584	-3.38322	-3.66885	-2.26622	-2.65842	-3.97306	-2.5795	-3.38028	-4.92194	-2.47884	-2.69581	-2.77141	-4.05713	-3.87317	-2.85024	-3.32431	-3.82	-6.70069	-1.79148
Aldh8a1	-4.24249	-3.13328	-3.31338	-3.09372	-4.51685	-6.78978	-4.58442	-3.73205	-4.64989	-6.5502	-3.33697	-4.98134	-2.69581	-2.61095	-2.95759	-3.87317	-4.96571	-3.32431	-5.04239	-3.89333	-4.85038
1700020N01Rik	-0.12148	0.227471	-0.143456	0.161099	0.321097	-0.103279	0.104876	-0.213325	0.0168688	0.269979	-0.13186	0.175166	-0.246503	-0.117407	0.21233	0.0337198	0.344142	-0.479956	0.192824	0.287998	-0.245514
Gm5420	-6.56442	-6.59271	-6.48331	-3.74579	-6.83877	-6.78978	-4.099	-7.43249	-5.38685	-6.5502	-6.5069	-6.5663	-6.39625	-6.85887	-6.86449	-7.0431	-6.55068	-5.19877	-6.62736	-6.70069	-4.85038
Sgk1	7.33465	7.57133	7.41482	6.80756	6.50316	6.53539	6.85613	6.57304	6.7172	8.47697	8.46577	8.2697	7.18719	6.96519	7.06505	7.19822	7.5563	7.25287	7.78898	7.60744	7.58434
4930444G20Rik	-0.498334	-0.252858	-0.506026	-0.28636	-0.209418	-0.599955	-0.677532	-1.65113	-1.61426	0.483223	-0.240113	-0.500212	-0.614891	-0.319715	0.0543781	-1.21021	-0.321858	-0.901094	-0.845996	-0.678319	-0.412971
E030030I06Rik	2.82144	3.20333	2.96171	3.26224	2.95726	2.91239	2.47086	2.06136	2.39232	2.23443	2.1261	1.99975	2.38838	1.8588	2.10993	1.90235	2.30419	1.84926	2.11748	1.98931	1.89109
Raet1a	0.0937885	0.302109	-0.179525	0.480276	0.280166	0.00463619	0.369773	0.0187175	0.285572	-0.283414	-0.240113	-0.500212	-0.129464	-0.483835	-0.635666	0.116776	0.163569	-0.183824	-0.287505	0.218177	-0.168552
Raet1e	-0.335604	0.175476	-0.0403625	0.241269	0.10374	-0.380389	0.0361636	-0.101577	-0.371903	-0.619463	-0.13186	-1.01171	-0.465513	-0.881594	-0.421542	-0.567362	-1.26527	-0.51695	-0.360569	-0.257743	-0.131558
H60b	0.554518	0.62646	0.435557	-0.487058	-0.268919	-0.640033	-0.566501	-0.862638	-0.496082	0.762683	0.787721	0.422384	0.29025	0.41725	0.666896	-0.776309	-0.484587	-1.11131	0.315159	-0.257743	0.0403949
C920009B18Rik	-1.27902	-1.03812	-0.0403625	-0.771787	-1.22406	-1.58033	-1.6969	-2.3881	-1.19046	-0.93549	0.0322593	-0.500212	-0.723825	-0.881594	-0.455094	-1.31518	-0.360852	-0.675212	-0.650075	-0.867796	-0.602449
Raet1d	-1.07257	-0.36389	-0.755386	-0.363322	-0.463735	-0.522993	-0.531312	-0.893335	-1.08917	-0.400453	-0.834474	-0.543933	-0.614891	-1.43261	-0.887205	-1.55124	-0.878251	-1.05582	-0.744712	-0.4339	-0.369249
Gm10825	-0.949713	-0.710065	-1.27385	-0.4034	-0.571988	-0.681255	-0.883983	-0.95676	-1.19046	-0.93549	-0.778979	-0.500212	-0.56336	-1.43261	-1.24978	-1.16045	-0.0749428	-0.0155524	0.0591453	0.397346	-0.552695
Slc2a12	-3.3945	-2.50525	-2.39584	-2.16083	-2.59085	-1.43223	-1.23393	-1.94064	-2.32796	-2.64331	-4.18497	-2.65941	-2.48936	-3.15843	-3.40505	-3.13621	-2.30275	-3.61381	-1.87247	-2.17712	-1.91178
Tbpl1	5.36668	5.58875	5.58849	5.46887	5.21549	5.28068	5.16545	4.94227	5.06333	5.59732	5.57758	5.3868	5.50424	5.24014	5.3471	4.89832	5.2482	5.01999	5.51698	5.41793	5.51558
Tcf21	-3.10499	-4.27078	-2.78287	-0.363322	-1.22406	-1.43223	-0.840262	-1.09264	-1.04108	-4.96524	-6.5069	-6.5663	-3.5889	-2.95198	-3.16405	-3.13621	-3.38075	-2.87685	-4.30543	-3.00025	-3.26541
Eya4	-2.47696	-4.27078	-4.89834	-2.02958	-1.98079	-1.23519	0.0823337	0.0351119	0.679236	-2.46274	-2.60001	-6.5663	-4.81129	-4.53695	-2.77702	-1.48851	-1.26527	-1.49833	-1.20109	-1.34313	-1.39094
Rps12	10.4075	10.4841	10.353	10.4085	10.233	10.4431	9.97824	10.1478	10.0182	10.6021	10.6234	10.339	10.5051	10.2337	10.3981	10.1086	10.2988	10.0839	10.4528	10.3853	10.3139
Snora33	0.203761	0.567163	0.284878	0.105065	-1.22406	0.00463619	-0.60257	-1.0231	-0.781991	0.609671	0.632652	0.901304	0.44924	0.239158	0.570143	-0.197606	-0.175637	0.473651	0.872491	0.332736	0.822049
Snord100	1.38394	1.7247	1.71145	0.946699	0.54493	0.817551	0.686106	0.660264	0.446037	2.20134	2.15488	1.88903	1.58674	1.55475	1.49746	0.718455	1.32584	1.08045	1.97627	1.93231	2.31621
Slc18b1	2.69532	2.86467	2.78114	2.68287	2.62679	2.56557	2.32006	2.09694	2.50594	3.15543	3.09858	3.02054	2.7911	2.63898	2.45519	2.38107	2.75994	2.43301	2.96323	2.72348	2.84775
Vnn1	-1.07257	-1.38325	-1.1979	0.646525	0.056043	0.176005	0.293321	0.0673523	0.304309	-2.64331	-1.75201	-2.86586	-0.56336	-1.64942	-0.714738	-0.24868	-0.0749428	-0.308003	-0.794465	-0.592162	-0.412971
Taar2	-6.56442	-5.00775	-3.31338	-4.96818	-6.83877	-6.78978	-4.58442	-5.84753	-5.38685	-6.5502	-6.5069	-4.24437	-6.39625	-6.85887	-6.86449	-5.45813	-6.55068	-6.78374	-6.62736	-6.70069	-6.43534
Taar3	-6.56442	-6.59271	-6.48331	-6.55315	-3.66885	-5.20482	-6.90635	-5.84753	-5.38685	-6.5502	-6.5069	-6.5663	-6.39625	-6.85887	-5.27952	-5.45813	-6.55068	-6.78374	-6.62736	-5.11572	-6.43534
Taar4	-3.10499	-6.59271	-6.48331	-4.23122	-4.03142	-5.20482	-4.58442	-7.43249	-6.97182	-6.5502	-6.5069	-6.5663	-4.81129	-6.85887	-6.86449	-5.45813	-6.55068	-5.19877	-5.04239	-6.70069	-6.43534
Stx7	4.37882	4.58284	4.54529	4.16881	3.77685	3.87467	4.1631	3.9212	4.14518	4.6623	4.71045	4.41026	4.48868	4.13901	4.25381	3.89428	4.17809	3.84288	4.92291	4.77353	4.8894
Moxd1	0.836456	0.922992	1.34324	1.84346	1.57485	1.6573	2.27107	1.93601	2.2056	1.04226	1.05534	1.07032	1.35194	1.01764	0.60312	1.5381	1.70199	1.38117	2.17678	2.26221	2.43194
Ctgf	4.25176	4.42897	4.21279	3.7311	3.5589	3.67272	5.36948	5.12664	5.33339	5.31515	5.31448	5.10391	4.341	4.08291	4.0581	5.08715	5.39733	5.10386	5.80858	5.62321	5.74612
Enpp1	0.0937885	-0.442961	-0.333559	0.759736	0.54493	0.409893	0.459971	0.368406	0.462812	-0.619463	-0.834474	-1.01171	-0.0212108	-0.449483	-0.635666	0.845647	0.94917	0.747645	0.572317	-0.014186	0.764334
Enpp3	5.40028	5.68313	5.57096	4.75006	4.49158	4.51	3.13941	2.50562	2.89082	5.95784	5.95125	5.83378	5.54883	5.33496	5.40902	4.44424	4.65451	4.53085	5.16177	5.05712	5.13309
Med23	5.94955	6.26119	6.1224	6.01979	5.80801	5.70982	5.83617	5.53383	5.7405	6.26458	6.36789	6.14472	6.03812	5.93249	5.9511	5.7286	6.10329	5.94142	6.40072	6.32289	6.34582
Mir6905	-4.97946	-5.00775	-6.48331	-6.55315	-5.25381	-6.78978	-6.90635	-5.84753	-4.64989	-6.5502	-6.5069	-6.5663	-6.39625	-6.85887	-6.86449	-4.72117	-6.55068	-6.78374	-6.62736	-6.70069	-6.43534
Arg1	-3.3945	-1.38325	-1.27385	-2.16083	-2.59085	-2.26622	-2.26249	-3.97306	-4.16446	-2.02664	-2.80646	-2.65941	-2.30879	-1.81448	-2.0065	-3.34266	-2.46321	-2.87685	-2.92692	-2.61322	-2.97591
Akap7	3.07763	3.43658	3.17669	2.95663	2.63493	2.6717	2.68049	2.48786	2.85314	3.42278	3.24632	3.29943	3.40303	2.94687	3.06477	2.50957	2.82219	2.52688	3.63356	3.69485	3.44883
Epb4.1l2	7.10391	7.36103	7.34116	7.04223	6.88883	6.75095	6.3673	5.99861	6.303	7.2075	7.28721	7.19411	7.25491	7.09886	7.03798	6.5941	6.8607	6.70373	7.33056	7.29216	7.27601
Smlr1	-6.56442	-6.59271	-6.48331	-4.96818	-5.25381	-6.78978	-6.90635	-7.43249	-6.97182	-4.96524	-6.5069	-6.5663	-6.39625	-6.85887	-6.86449	-7.0431	-6.55068	-6.78374	-6.62736	-6.70069	-6.43534
4930401C15Rik	-6.56442	-6.59271	-6.48331	-3.74579	-5.25381	-6.78978	-6.90635	-5.84753	-6.97182	-6.5502	-6.5069	-6.5663	-4.81129	-6.85887	-6.86449	-5.45813	-6.55068	-5.19877	-6.62736	-5.11572	-6.43534
Mir680-3	-6.56442	-5.00775	-6.48331	-6.55315	-6.83877	-6.78978	-5.32139	-7.43249	-6.97182	-6.5502	-6.5069	-6.5663	-6.39625	-6.85887	-6.86449	-7.0431	-6.55068	-6.78374	-5.04239	-6.70069	-6.43534
Tmem200a	-2.47696	-2.89227	-1.95974	-1.59895	-1.70949	-2.26622	-0.883983	-1.16571	-1.41723	-1.2648	-1.98334	-3.10687	-2.30879	-2.10399	-1.50693	-2.0889	-0.822756	-1.35747	-0.561266	-0.769949	-0.552695
L3mbtl3	1.38394	1.74268	1.84312	0.864706	0.562105	0.287036	0.920198	0.0832062	1.0671	2.27952	2.39095	2.1237	1.73818	1.60465	1.54066	0.578956	0.94917	1.04281	2.28852	2.2506	2.01174
Gm8709	-1.52003	-2.50525	-3.02387	-2.85271	-3.13834	-3.61985	-2.51403	-3.97306	-2.11383	-2.30227	-2.60001	-2.17398	-2.00393	-4.05152	-2.95759	-1.75769	-2.64379	-2.53581	-2.10379	-2.61322	-2.04302
Arhgap18	0.512393	0.567163	0.336873	0.341671	0.0067153	0.198905	0.494528	0.0988878	0.266589	0.392314	0.287516	0.120199	0.861138	0.239158	0.411639	-0.148278	0.706712	-0.183824	0.572317	0.733942	0.530446
Lama2	-2.3165	-1.30731	-2.57642	-0.670504	-0.180563	-0.8125	-0.164884	-0.0487893	0.322805	-2.15788	-2.41944	-2.31837	-2.30879	-1.90468	-2.1096	-1.02073	-0.935966	-1.05582	-0.845996	-0.510862	-0.552695
4930579H20Rik	-4.97946	-5.00775	-6.48331	-3.74579	-4.51685	-5.20482	-6.90635	-7.43249	-6.97182	-3.74285	-6.5069	-4.24437	-4.07432	-4.53695	-5.27952	-7.0431	-4.22875	-5.19877	-5.04239	-6.70069	-6.43534
Ptprk	5.41321	5.69933	5.62228	5.57967	5.3402	5.2204	4.67155	4.36881	4.65709	5.75672	5.77706	5.53863	5.56121	5.45316	5.3778	5.13526	5.44474	5.24521	5.4958	5.41078	5.34889
Themis	0.0937885	0.252782	0.362184	0.18832	0.056043	0.390129	-0.677532	-0.587004	-0.432657	0.547832	0.504328	0.328517	0.423929	0.321035	0.484243	-0.197606	-0.175637	-0.183824	0.427927	0.418255	0.859282
4930519F09Rik	2.89296	2.99788	2.88083	3.14903	2.86686	2.90892	2.15704	1.97477	2.08075	1.78519	1.86379	1.49439	1.62056	1.49427	1.51489	1.42858	1.95315	1.67979	1.52746	1.25932	1.65742
2310057J18Rik	-4.97946	-6.59271	-4.89834	-6.55315	-6.83877	-5.20482	-6.90635	-7.43249	-6.97182	-6.5502	-6.5069	-6.5663	-6.39625	-6.85887	-6.86449	-7.0431	-6.55068	-6.78374	-5.04239	-6.70069	-6.43534
Soga3	4.06766	4.21867	4.29395	3.30639	3.19602	3.20599	3.26483	2.92176	3.23642	4.45191	4.61658	4.41026	4.30506	4.19844	4.05661	2.94701	3.39915	3.19211	4.52176	4.34439	4.31871
9330159F19Rik	3.38248	3.74825	3.58144	3.1386	2.90774	2.80454	1.12156	0.53905	1.27136	2.80515	3.03806	2.81956	3.16026	3.10835	3.07068	2.09901	2.43517	1.7593	2.76711	2.57311	2.62806
Echdc1	1.65958	1.90315	1.92184	1.86892	1.27497	1.40498	1.6597	1.37164	1.59424	1.6738	2.11881	1.81308	1.75857	1.33588	1.49746	1.10156	1.42087	1.42083	1.96883	2.0708	2.06849
Rnf146	4.55776	4.69327	4.53698	4.54291	4.16755	4.2553	4.4105	4.27616	4.52853	4.91791	4.93241	4.57133	4.80281	4.51779	4.69823	4.29062	4.5348	4.33326	4.68836	4.86012	4.7125
Rspo3	-1.80954	-1.38325	-1.52911	-1.50875	-2.19492	-2.14592	-2.38279	-2.67761	-2.01762	-1.42092	-1.64892	-1.6121	-2.69581	-1.02598	-2.34092	-1.68554	-0.935966	-1.92576	-1.87247	-1.9458	-2.04302
Cenpw	4.82306	4.82673	4.80498	4.78615	4.53246	4.68342	4.50251	4.67832	4.5717	4.94015	4.82793	4.54679	4.7768	4.46924	4.66446	4.42604	4.64223	4.41287	4.96744	4.72505	4.81792
Trmt11	4.58976	4.81615	4.61801	4.27895	4.06586	4.06431	3.61427	3.48413	3.5488	5.02297	4.98846	4.65347	4.75793	4.49593	4.63187	4.03839	4.40715	4.10577	4.45944	4.37011	4.47979
Gm20300	2.81712	3.16385	3.19441	3.26224	3.18775	3.15713	3.50833	3.19959	3.428	3.27476	3.25299	3.05392	3.07339	2.96608	2.81675	2.98066	3.21585	2.93223	3.3019	3.18958	3.30444
Hint3	2.22674	2.37596	2.30786	2.10149	2.0285	2.08366	1.83848	1.59265	2.031	2.27317	2.36654	2.21178	2.0996	2.0689	2.20966	1.98204	2.1111	1.83465	2.18322	1.67	2.14586
Ncoa7	3.22185	3.53529	3.36688	2.83702	2.58959	2.40251	2.68424	2.21676	2.73382	3.97042	3.94328	3.968	3.64951	3.40205	3.42899	3.04038	3.31506	3.04122	4.05652	3.96731	4.07345
Hey2	0.255756	0.720175	0.435557	2.09431	1.56637	1.63229	1.89778	1.89169	2.21554	-0.107257	-0.317075	-0.733411	1.75857	0.889319	1.66299	1.97092	2.16013	1.94078	1.17354	1.17583	1.35256
Hddc2	4.80463	4.90664	4.89986	4.80275	4.60054	4.71851	3.82582	3.85464	3.67654	4.88495	4.97035	4.74374	4.91266	4.56896	4.75344	4.35938	4.62861	4.44928	4.51921	4.54783	4.48427
Tpd52l1	4.14035	4.24728	4.07989	4.02145	3.69747	3.84049	3.01102	2.84712	2.91235	4.22541	4.16818	4.07304	4.1006	3.92002	3.79996	3.55216	3.77238	3.51433	3.68439	3.63359	3.54337
Gm3258	3.65596	3.72131	3.60017	3.63297	3.41034	3.55341	2.92496	3.01562	3.07394	3.71776	3.82065	3.39515	3.62473	3.47092	3.48314	3.17001	3.40206	3.27561	3.42113	3.08231	3.48501
Rnf217	0.595448	0.645696	0.696603	0.502136	0.238041	0.523103	0.787136	0.480396	0.49579	0.217984	0.632652	0.55264	0.763621	0.12981	0.168938	-0.172731	-0.210826	-0.244578	1.17354	1.00667	0.99929
Nkain2	-6.56442	-6.59271	-6.48331	-4.96818	-6.83877	-4.46785	-1.95215	-3.73205	-4.64989	-4.96524	-3.69954	-4.24437	-6.39625	-6.85887	-6.86449	-4.72117	-4.96571	-4.46181	-5.04239	-5.11572	-6.43534
Trdn	-4.97946	-6.59271	-6.48331	-4.96818	-4.51685	-6.78978	-6.90635	-5.11057	-5.38685	-6.5502	-6.5069	-6.5663	-6.39625	-6.85887	-6.86449	-7.0431	-4.96571	-6.78374	-6.62736	-4.37876	-6.43534
D830005E20Rik	-2.17211	-2.20039	-2.78287	-3.09372	-3.13834	-4.46785	-1.95215	-3.73205	-2.32796	-1.90634	-1.98334	-2.04274	-3.5889	-5.27391	-2.22063	-3.87317	-2.46321	-3.32431	-2.37943	-3.00025	-2.7349
Clvs2	0.533609	0.84192	0.829577	0.0167088	-0.429384	-0.346836	0.54486	0.302216	0.304309	1.04226	0.731505	0.746582	0.546264	0.260067	0.682409	-1.06582	-0.573396	-1.16903	1.53755	1.1635	1.55901
Rsph4a	2.87229	3.26372	3.09978	2.41552	2.32864	1.88618	1.79755	1.37164	1.78641	2.51319	2.57791	2.46437	2.85878	2.90765	2.74099	2.22135	2.5181	2.21908	2.11748	1.79517	1.71948
Zufsp	2.50972	2.68574	2.95341	2.54225	2.29822	2.26279	2.82666	2.57173	2.78807	3.6507	3.45744	3.05025	2.78117	2.68609	2.68048	2.45476	2.97875	2.85107	3.21342	3.29225	3.31453
A830082N09Rik	1.37221	1.66939	1.3559	1.08348	1.442	1.49099	1.21777	1.2505	1.27136	1.65437	1.62753	1.41669	1.33846	1.326	1.35952	1.33628	1.52079	1.17627	1.59665	1.41306	1.72957
Rwdd1	6.63295	6.77457	6.65768	6.54505	6.3143	6.4754	5.67838	5.68434	5.65184	6.84091	6.87505	6.56024	6.74793	6.39068	6.59559	6.1659	6.41493	6.14645	6.41892	6.26275	6.30718
Trappc3l	-6.56442	-6.59271	-6.48331	-6.55315	-4.03142	-6.78978	-6.90635	-7.43249	-6.97182	-6.5502	-6.5069	-6.5663	-6.39625	-5.27391	-6.86449	-7.0431	-6.55068	-6.78374	-4.30543	-4.37876	-6.43534
Fam26d	-4.97946	-5.00775	-4.89834	-3.74579	-3.13834	-5.20482	-2.65842	-2.67761	-2.5795	-4.96524	-4.92194	-4.98134	-6.39625	-5.27391	-5.27952	-3.87317	-6.55068	-4.46181	-3.82	-5.11572	-3.62798
Fam26e	1.05763	1.10078	0.336873	2.48303	1.88574	2.13206	1.71203	2.04526	2.1183	-0.175161	-0.16705	-0.337482	1.29724	0.672507	0.466432	1.53055	1.79362	1.50628	0.904026	1.20018	1.46553
Fam26f	0.203761	0.440715	0.459208	-0.110203	-0.861495	-0.103279	-0.883983	-0.355678	-0.668035	0.833504	0.692773	0.253878	0.614977	0.174549	0.254456	-0.0773115	0.269503	-0.213881	0.572317	0.013559	0.164574
Dse	5.85527	6.13074	6.04978	5.04351	4.91319	4.96886	5.09822	4.71694	4.82301	6.51908	6.51945	6.30926	6.1251	5.95991	6.01261	4.91582	5.26751	4.95478	6.15298	6.02233	6.05325
Tspyl1	5.51606	5.60666	5.59585	5.66208	5.45153	5.508	6.30356	6.16963	6.32496	5.49999	5.44475	5.33041	5.66276	5.29689	5.34405	5.41966	5.72283	5.46627	6.30504	6.2475	6.29534
Tspyl4	1.54932	1.95804	1.75987	1.2734	1.14422	1.07441	2.42232	2.31402	2.39232	2.08279	2.13335	2.20519	2.13123	1.57992	1.89374	1.66081	2.08957	1.51547	2.81766	2.93049	2.81496
Nt5dc1	3.58659	3.75048	3.81017	3.54093	3.17943	3.1126	3.14214	3.02181	3.11432	3.81284	3.74931	3.66372	3.50008	3.34447	3.41048	3.40502	3.65512	3.44628	3.9772	3.80612	3.7729
Col10a1	-3.75707	-2.89227	-4.16138	-1.79826	-1.79438	-2.03489	-2.15146	-3.04018	-2.72389	-3.74285	-3.33697	-2.65941	-3.5889	-4.05152	-2.77702	-2.79517	-2.30275	-2.69627	-2.23504	-4.37876	-2.7349
Frk	-1.80954	-1.46343	-0.460938	-2.30522	-2.59085	-3.33035	-2.65842	-2.14709	-2.5795	-0.527832	-0.624256	-1.2809	-1.0387	-0.592088	-0.981842	-1.55124	-1.42139	-2.53581	0.0868903	-0.396906	-0.20652
Hs3st5	-3.3945	-4.27078	-2.23538	-2.30522	-3.66885	-3.98242	-5.32139	-3.73205	-3.80189	-2.15788	-3.33697	-4.24437	-3.5889	-2.46656	-2.47217	-4.72117	-3.74332	-3.61381	-4.30543	-2.7938	-3.62798
Hdac2	7.7515	7.94651	7.87843	7.88168	7.6116	7.61954	7.21024	7.13398	7.22532	8.03517	8.09307	7.76399	7.89873	7.61451	7.76219	7.35665	7.71369	7.47828	7.57071	7.46241	7.43839
Marcks	5.32165	5.53561	5.50999	4.76934	4.79649	4.64953	5.31554	4.95687	5.10533	5.71512	5.76486	5.57676	5.68623	5.46671	5.52434	4.8338	5.21295	4.66386	6.15093	5.59824	6.04823
Rfpl4b	-6.56442	-4.27078	-4.16138	-4.96818	-4.51685	-4.46785	-4.099	-4.62514	-3.80189	-6.5502	-4.92194	-3.75895	-6.39625	-4.53695	-5.27952	-5.45813	-4.96571	-3.32431	-4.30543	-3.53076	-6.43534
Lama4	0.0649336	-0.217669	-0.0739151	0.0762098	0.056043	-0.380389	-0.0608609	-0.562129	-0.342459	-0.140809	0.179601	-0.457777	0.203663	-0.144629	-0.0189951	-0.567362	0.0492366	-0.0972362	0.491586	0.593934	0.744571
Fam229b	0.997819	1.12839	1.01654	1.19505	1.23269	1.24914	1.55717	1.33238	1.60938	1.11514	1.46464	1.02616	0.987454	0.592337	1.15232	1.26524	1.1288	1.12915	1.75202	1.61673	1.63612
Tube1	3.23162	3.32466	3.43705	3.48714	3.19051	3.3663	3.81047	3.59886	3.77386	3.5544	3.61074	3.48491	3.41271	3.07629	3.26866	3.29118	3.75652	3.51662	3.9623	3.78816	3.98988
Wisp3	-1.07257	-0.920283	-1.12575	-0.938437	-0.534994	-0.859042	-0.929071	-1.16571	-1.19046	-1.596	-1.64892	-1.20875	-1.44205	-1.43261	-1.82009	-1.16045	-1.05882	-0.308003	-0.360569	-0.972766	-0.552695
Fyn	4.26451	4.3738	4.41378	4.01005	3.83453	3.77151	3.96632	3.75795	3.98601	4.51252	4.43781	4.42025	4.52485	4.20789	4.27954	3.86455	4.12792	3.93137	5.08302	5.04289	5.04697
Traf3ip2	2.613	3.0421	3.03436	4.60735	4.2022	4.16805	5.45751	5.4249	5.54166	3.01776	2.87464	2.86206	3.07339	2.85021	2.91851	4.06739	4.28931	4.11939	4.55442	4.62967	4.57798
E130307A14Rik	-0.836503	-0.183317	-1.05704	0.046766	-0.124529	-0.346836	-0.398556	-0.421266	-0.0293014	-1.2648	-1.14935	-0.733411	-0.513607	-1.18645	-0.933748	-0.197606	-0.210826	-0.125525	-0.899435	-0.360837	-0.552695
Rev3l	5.42035	5.82593	5.62358	5.77075	5.53871	5.32364	5.19661	4.41417	5.12391	5.73722	5.76077	5.5633	5.43862	5.4389	5.37422	5.00913	5.53047	5.21873	5.60116	5.5109	5.48613
AA474331	-0.731533	0.526233	0.146051	1.23476	0.79785	0.787649	0.868436	0.381288	1.02254	0.0196553	-0.0975086	-0.191262	0.614977	0.174549	0.1242	0.951258	1.38596	1.21062	0.823856	0.846208	1.29937
2010001E11Rik	-2.17211	-0.977998	-1.12575	-1.19559	-1.34692	-0.522993	-1.07346	-0.95676	-0.528872	-1.2648	-1.37762	-1.14004	-1.11085	-2.10399	-1.82009	-1.11236	-0.442152	-0.717648	-0.845996	-0.972766	-1.00907
G630090E17Rik	-2.86398	-2.89227	-1.95974	-0.62241	-1.28419	-1.74539	-1.12499	-1.41013	-1.47996	-1.90634	-1.86304	-2.31837	-1.87269	-2.33531	-2.34092	-1.11236	-0.822756	-0.675212	-0.95493	-1.5714	-1.30606
BC021785	0.730198	0.567163	0.676565	1.02428	0.474108	0.757115	0.477353	0.0673523	0.789735	0.609671	0.481785	0.444926	0.637173	0.52483	0.430136	1.03905	1.02675	0.582585	0.888345	0.518482	0.840786
AI317395	-0.498334	-0.252858	-0.254487	-0.938437	-1.00588	-1.11735	-0.840262	-1.12871	-0.371903	-0.0424056	-1.01505	-0.683658	-0.41897	-0.836506	-1.24978	-1.21021	-0.141285	-0.443887	-0.0274424	-0.224953	-0.504601
Slc16a10	3.19547	3.05655	3.05391	3.96943	3.8451	3.65627	3.40313	3.03205	3.49069	2.95164	2.85724	2.54483	2.82534	2.57367	2.63735	3.17728	3.47861	3.2837	3.31955	3.18348	3.3542
Rpf2	6.4856	6.6527	6.54615	6.21937	5.88297	6.01294	5.6403	5.53094	5.51577	6.83472	6.80698	6.4451	6.54461	6.2612	6.35544	5.7397	6.08436	5.90079	6.4281	6.29455	6.3609
Gtf3c6	5.86106	6.07241	5.96507	5.79807	5.51905	5.59958	4.80575	4.63056	4.7081	6.03265	6.05224	5.82252	5.90896	5.74127	5.6812	5.36921	5.61203	5.50599	5.81429	5.74872	5.59291
Cdk19	4.45447	4.60512	4.60217	4.71423	4.32173	4.3207	4.17113	3.74804	4.16582	4.18366	4.16287	4.1017	4.41833	4.17248	4.02957	3.66857	3.96206	3.74862	4.33192	3.95663	4.23797
Slc22a16	-3.75707	-5.00775	-4.16138	-2.46568	-2.44646	-2.26622	-5.32139	-3.34503	-2.5795	-3.74285	-4.18497	-6.5663	-3.22633	-3.39944	-2.77702	-2.79517	-4.22875	-2.39142	-2.72046	-2.7938	-4.11341
Ddo	-2.47696	-2.06915	-2.39584	-1.34369	-2.75131	-2.70232	-1.6969	-2.14709	-1.04108	-2.84976	-3.69954	-2.86586	-2.48936	-3.39944	-5.27952	-3.58366	-2.30275	-2.39142	-1.49807	-2.7938	-2.34788
Mettl24	-3.10499	-2.06915	-1.95974	-1.79826	-1.79438	-1.43223	-3.20591	-2.3881	-2.88435	-2.64331	-3.04747	-2.86586	-3.22633	-3.15843	-2.22063	-2.95563	-4.22875	-2.69627	-1.76937	-2.30837	-1.57736
Cdc40	5.33002	5.66143	5.4886	5.52267	5.27203	5.19143	5.31614	4.88972	5.22939	5.69743	5.68323	5.50884	5.55394	5.22228	5.24893	5.13775	5.44049	5.30737	5.56092	5.4347	5.50828
Wasf1	5.42177	5.70335	5.56075	5.22205	4.94545	4.84094	4.72073	4.39048	4.60136	5.88677	5.87869	5.77605	5.68423	5.44519	5.4549	5.11267	5.38338	5.08778	5.78495	5.68598	5.72043
Gpr6	-6.56442	-6.59271	-6.48331	-6.55315	-6.83877	-6.78978	-6.90635	-5.11057	-5.38685	-6.5502	-6.5069	-6.5663	-6.39625	-6.85887	-5.27952	-7.0431	-6.55068	-6.78374	-6.62736	-6.70069	-6.43534
Fig4	6.00709	6.30002	6.16617	6.24836	5.96071	5.91391	5.69379	5.4511	5.69063	6.3192	6.2808	6.09792	6.22786	5.97974	6.00183	5.87521	6.05411	5.9104	6.09993	6.07677	6.09531
Zbtb24	4.64564	4.8815	4.83241	4.58192	4.41566	4.41906	4.36336	4.10521	4.41135	4.95213	4.8741	4.794	4.57026	4.30792	4.19958	4.36258	4.64961	4.47424	4.78469	4.59451	4.67775
Mical1	5.35407	5.55036	5.48716	4.76144	4.4792	4.62332	3.42569	3.08813	3.15618	5.62254	5.66709	5.52149	5.44649	5.24802	5.27794	4.53481	4.641	4.56333	4.82231	4.6508	4.62468
Smpd2	4.37001	4.39669	4.43779	4.04955	3.75648	3.77151	2.76076	2.78061	2.89392	4.63406	4.76164	4.48966	4.46561	4.27105	4.26157	3.76345	3.93213	3.72108	4.06874	4.01098	4.01484
Ppil6	-1.35497	-2.20039	-2.57642	-2.64626	-2.75131	-2.54185	-2.04837	-2.4783	-2.11383	-2.02664	-1.75201	-2.47884	-4.07432	-3.15843	-2.95759	-2.0889	-1.90682	-3.0833	-2.92692	-2.45276	-1.79148
Cd164	7.79869	8.10703	7.96035	7.90199	7.56882	7.48627	7.34491	6.98858	7.3356	8.0084	7.99811	7.80636	7.89873	7.6841	7.70969	7.25174	7.58495	7.35333	7.73301	7.57522	7.65833
Ccdc162	-0.68178	-0.661971	-0.650416	-0.28636	-0.534994	-0.131568	-0.0608609	-0.421266	0.512	-0.57292	-0.484532	-0.784941	-0.0564003	-0.449483	-0.356691	-0.703246	-0.141285	-0.275942	0.218135	0.575438	0.483525
5730435O14Rik	-6.56442	-4.27078	-6.48331	-6.55315	-5.25381	-6.78978	-6.90635	-5.11057	-6.97182	-6.5502	-4.92194	-6.5663	-6.39625	-6.85887	-6.86449	-7.0431	-6.55068	-6.78374	-6.62736	-6.70069	-6.43534
Cep57l1	4.72156	4.92545	4.87149	4.77945	4.52591	4.56502	4.87542	4.63796	4.83675	5.38754	5.43378	5.15864	4.79419	4.6514	4.75711	4.38474	4.58182	4.48481	5.26936	5.31019	5.1706
Sesn1	4.30363	4.52299	4.4062	4.81917	4.59742	4.49736	4.54125	4.46195	4.63782	4.44061	4.47823	4.31405	4.61986	4.43632	4.39937	4.51485	4.6919	4.54998	4.52303	4.33205	4.48427
Armc2	-0.0886896	0.505324	0.31111	1.59151	1.25398	0.971772	1.4468	1.3056	1.66843	0.392314	0.338591	0.352562	0.317995	-0.144629	-0.29463	1.16148	1.15668	1.05547	1.24916	1.04751	1.31285
Foxo3	4.60111	4.99178	4.9149	6.14708	6.00573	5.70433	6.12173	5.52479	6.21538	4.18536	4.08836	4.04565	4.78552	4.68464	4.50238	5.61668	5.91718	5.85764	5.48541	5.43406	5.41368
Lace1	3.24454	3.51189	3.2154	4.78837	4.35043	4.46584	4.96363	4.66587	4.9422	3.51723	3.49732	3.29634	3.1755	3.20047	3.31667	4.04503	4.37932	4.13438	4.91809	4.97835	4.92715
Snx3	7.2843	7.43925	7.33438	7.2537	6.90763	7.05796	6.50635	6.42985	6.4488	7.57529	7.56112	7.3003	7.42063	7.107	7.27339	6.85163	7.07834	6.86046	7.29402	7.13013	7.17788
Nr2e1	-2.86398	-1.46343	-2.78287	-2.30522	-2.31521	-2.14592	-2.65842	-3.73205	-2.88435	-2.46274	-3.04747	-3.39638	-3.5889	-3.68895	-2.34092	-2.51953	-2.85024	-2.39142	-3.45743	-1.84271	-2.7349
Ostm1	3.51906	3.90813	3.65752	4.31181	4.03236	3.94916	4.51203	4.31779	4.44551	3.84319	3.86052	3.59231	3.89492	3.77321	3.63436	4.2498	4.58567	4.19139	4.64469	4.47112	4.60427
Sec63	5.93517	6.15863	6.15716	6.016	5.78534	5.60923	5.66137	5.28197	5.62693	6.15522	6.09092	5.97649	6.05316	5.84092	5.8564	5.48658	5.84298	5.65063	6.30763	6.22913	6.23332
Scml4	-0.731533	-0.149765	-0.333559	-0.249366	-0.0705904	-0.314046	0.841842	0.712165	1.29028	-0.321382	-0.203119	-0.893876	-0.66833	-0.519024	-0.325326	0.0337198	0.0492366	-0.340793	1.17354	0.537718	1.20129
Sobp	0.919393	0.999749	0.900398	0.105065	0.056043	0.176005	-0.21985	-0.832581	-0.781991	0.780717	0.769225	0.399483	0.423929	0.77775	0.392903	0.156577	0.24374	0.182048	1.35564	0.950365	0.859282
9030612E09Rik	-4.97946	-3.13328	-3.02387	-4.23122	-3.37934	-2.88289	-2.81889	-5.11057	-3.27138	-4.96524	-2.80646	-3.39638	-3.22633	-3.15843	-5.27952	-3.13621	-2.46321	-5.19877	-4.30543	-3.53076	-3.62798
Pdss2	3.12732	3.30362	3.35747	3.15594	3.08752	2.91239	2.55922	2.48488	2.57315	3.57004	3.4832	3.4038	3.1679	3.01918	3.02274	2.80396	3.14455	2.78041	3.43469	3.24622	3.49983
Bend3	7.12699	7.44921	7.36424	6.13401	5.94647	5.78836	5.25321	4.70354	5.05436	7.50364	7.4856	7.44624	7.21995	7.11168	7.04513	5.78166	6.06242	5.90386	6.79195	6.70671	6.74597
1700021F05Rik	4.94288	5.08457	4.98379	4.2742	4.18012	4.30364	3.74739	3.74928	3.72949	5.11291	5.06153	4.90791	4.93299	4.59285	4.62486	3.76023	4.17809	3.83005	4.7186	4.71135	4.74021
Cd24a	5.3865	5.60972	5.36961	5.41444	5.1672	5.19286	5.36482	5.18796	5.3104	5.46347	5.41828	5.19981	5.49135	5.21359	5.2773	4.96568	5.23926	4.97407	5.92651	5.83774	5.8117
F830002L21Rik	-6.56442	-4.27078	-3.67595	-6.55315	-4.51685	-3.98242	-5.32139	-7.43249	-5.38685	-4.22827	-3.69954	-6.5663	-3.22633	-5.27391	-4.05713	-7.0431	-4.96571	-6.78374	-6.62736	-3.53076	-3.26541
1700027J07Rik	-6.56442	-5.00775	-6.48331	-4.96818	-6.83877	-5.20482	-6.90635	-7.43249	-5.38685	-6.5502	-6.5069	-6.5663	-4.81129	-6.85887	-6.86449	-4.72117	-6.55068	-5.19877	-6.62736	-6.70069	-6.43534
4933404K13Rik	-4.97946	-6.59271	-6.48331	-3.74579	-5.25381	-6.78978	-4.58442	-7.43249	-6.97182	-4.96524	-6.5069	-6.5663	-4.07432	-6.85887	-6.86449	-7.0431	-4.96571	-4.46181	-6.62736	-6.70069	-4.85038
Qrsl1	4.42781	4.58533	4.64017	5.02381	4.7344	4.73819	4.58099	4.39683	4.62111	4.64148	4.75343	4.3323	4.66377	4.41201	4.42496	4.56839	4.75596	4.58858	4.81921	4.68248	4.7808
Rtn4ip1	4.15411	4.45782	4.40772	4.81372	4.67149	4.62649	5.40682	5.21789	5.50214	4.63281	4.55447	4.42734	4.41833	4.2503	4.31977	4.55728	4.7975	4.6649	5.02773	5.00538	5.17707
Aim1	1.70704	1.95804	1.82503	2.8794	2.66704	2.44623	3.64343	3.29117	3.68907	1.66412	1.7552	1.58852	1.66445	1.62897	1.51489	2.51341	2.79584	2.50858	3.43469	3.30634	3.14398
Speer5-ps1	-2.65753	-2.89227	-2.57642	-2.46568	-2.93188	-4.46785	-4.099	-3.04018	-4.64989	-2.15788	-1.46251	-2.31837	-2.69581	-2.77141	-3.16405	-3.13621	-3.74332	-3.0833	-2.37943	-2.30837	-3.26541
Atg5	5.60268	5.79127	5.71237	5.79696	5.48287	5.52452	5.36599	5.20209	5.48428	5.69565	5.72402	5.51751	5.71912	5.43431	5.6049	5.17819	5.51508	5.36633	5.69316	5.61418	5.65113
Mir1929	-3.75707	-5.00775	-4.89834	-6.55315	-5.25381	-5.20482	-6.90635	-5.84753	-4.16446	-4.96524	-4.18497	-6.5663	-6.39625	-6.85887	-6.86449	-5.45813	-6.55068	-5.19877	-4.30543	-5.11572	-6.43534
Prdm1	3.17536	3.55322	3.48103	3.15938	2.87031	2.71603	4.14282	3.72296	3.98746	4.44061	4.37038	4.46643	3.63855	3.51725	3.42207	3.52201	3.86189	3.67877	4.92771	4.82728	4.82146
Prep	6.48389	6.68123	6.59734	6.82799	6.57947	6.53454	6.82571	6.50938	6.82493	6.64594	6.66974	6.49186	6.65886	6.47078	6.42884	6.51592	6.73977	6.59442	6.82424	6.73407	6.79723
Popdc3	-1.20687	-1.16644	-1.05704	-1.42386	-1.79438	-1.83558	-2.38279	-2.30321	-3.27138	-0.768841	-0.67401	-1.70832	-1.44205	-1.50132	-1.19206	-2.0889	-1.19312	-2.02885	-0.477608	-0.867796	-0.762913
Bves	-1.27902	-1.23516	-1.52911	0.722978	0.172453	0.448625	2.55103	2.46988	2.7578	-0.877775	-0.72554	-0.635564	-0.66833	-1.02598	-1.08313	0.156577	0.217508	0.335204	0.756349	0.717166	0.507176
Lin28b	4.77376	5.06416	5.00202	4.43908	4.20357	4.01193	3.20869	2.64031	3.11432	5.05203	5.08228	4.86676	5.03368	4.91055	4.86811	3.98135	4.38228	4.05783	4.55814	4.44333	4.61927
Hace1	4.0929	4.31643	4.3614	4.41336	4.06586	3.89234	4.55052	4.20639	4.6023	4.48803	4.49521	4.25786	4.32741	4.03519	4.19689	4.14364	4.44014	4.06879	4.75689	4.62743	4.58356
D030045P18Rik	-6.56442	-6.59271	-3.02387	-6.55315	-6.83877	-3.33035	-3.73643	-3.5256	-4.16446	-4.96524	-6.5069	-6.5663	-4.81129	-6.85887	-4.54256	-5.45813	-4.96571	-6.78374	-6.62736	-5.11572	-4.11341
Grik2	-3.3945	-3.42278	-3.31338	-4.96818	-3.37934	-3.33035	-5.32139	-3.97306	-4.16446	-3.38028	-4.92194	-2.65941	-3.5889	-3.15843	-3.16405	-4.23574	-2.46321	-4.46181	-2.37943	-2.30837	-2.52845
Ascc3	6.00709	6.28745	6.16931	6.18304	6.00965	5.80804	5.67273	5.14375	5.67587	6.35725	6.35011	6.14945	6.09184	6.0557	5.99486	5.66016	6.08799	5.84357	6.10078	6.04897	6.02793
Sim1	-1.70644	-1.54831	-1.35402	-2.02958	-1.79438	-1.58033	-2.04837	-2.57451	-2.32796	-1.69222	-2.11458	-1.6121	-1.44205	-2.10399	-1.91029	-1.9987	-1.6927	-2.02885	-1.4179	-2.17712	-1.91178
Fam162b	-3.3945	-3.13328	-3.31338	-4.23122	-2.93188	-3.98242	-4.58442	-3.34503	-3.51238	-3.74285	-3.04747	-4.24437	-3.22633	-6.85887	-4.05713	-4.72117	-4.96571	-3.0833	-2.53989	-3.53076	-3.62798
Gprc6a	-4.24249	-3.78535	-6.48331	-6.55315	-5.25381	-6.78978	-6.90635	-7.43249	-5.38685	-3.38028	-3.69954	-4.98134	-3.5889	-4.05152	-5.27952	-4.72117	-6.55068	-6.78374	-4.30543	-6.70069	-4.85038
Rfx6	-2.47696	-1.94885	-2.23538	-0.249366	-1.05742	-0.767412	-0.398556	-1.76007	-0.781991	-3.38028	-1.64892	-2.31837	-1.64136	-1.90468	-2.0065	-0.197606	0.163569	-0.213881	-1.2698	-1.41528	-2.04302
Vgll2	-2.47696	-2.20039	-2.09099	-1.69517	-1.48122	-0.560961	-0.756604	-1.05745	-0.562425	-2.02664	-2.11458	-6.5663	-1.64136	-3.68895	-2.1096	-1.75769	-1.19312	-2.13988	-1.67316	-1.9458	-1.57736
Ros1	-6.56442	-5.00775	-4.89834	-6.55315	-6.83877	-4.46785	-3.73643	-7.43249	-6.97182	-4.96524	-6.5069	-6.5663	-6.39625	-5.27391	-6.86449	-4.72117	-6.55068	-6.78374	-5.04239	-4.37876	-6.43534
Dcbld1	5.16137	5.40905	5.32203	5.51798	5.20664	5.0963	4.76563	4.60951	4.8943	5.49863	5.45129	5.36111	5.33124	5.23883	5.27411	4.98792	5.31002	5.07386	5.39258	5.43149	5.46892
Gopc	4.68883	5.13394	4.98379	4.882	4.52809	4.56612	4.68564	4.30939	4.63967	5.34424	5.30166	5.14063	4.97171	4.73218	4.79506	4.59579	4.96157	4.75397	5.26936	5.1326	5.24018
Nepn	-3.75707	-3.13328	-4.89834	-3.74579	-3.66885	-3.33035	-2.99946	-5.84753	-4.16446	-4.22827	-3.69954	-2.86586	-4.07432	-4.53695	-3.69456	-4.23574	-2.85024	-3.97638	-3.45743	-6.70069	-4.85038
Nus1	6.84138	7.06851	6.99433	6.66496	6.46743	6.40174	6.32832	6.10897	6.31719	7.10968	7.10239	6.90118	6.96747	6.73276	6.82671	6.28712	6.59191	6.36902	6.86587	6.76552	6.84006
Zfa-ps	1.7256	2.13861	1.72127	1.57097	1.3658	1.32396	1.6054	0.972648	1.68996	1.92958	1.91517	1.77799	1.79851	1.5205	1.76851	1.40399	1.56307	1.49703	1.85243	1.62574	1.71948
Slc35f1	0.0649336	-0.0535495	-0.143456	0.389368	-0.152274	0.429389	0.730274	0.584315	1.09965	0.1363	0.179601	0.0919104	-0.287726	-0.449483	0.0303326	-0.100581	0.190791	0.454668	1.30928	1.29367	1.32621
Cep85l	0.0937885	0.462574	0.435557	0.626762	0.418613	0.370092	0.332054	-0.334462	0.462812	0.0791564	0.591133	0.352562	0.233106	0.217941	0.168938	-0.301629	0.526139	0.249686	1.16055	0.459185	0.895578
Gm19395	-6.56442	-6.59271	-6.48331	-6.55315	-6.83877	-4.46785	-6.90635	-7.43249	-6.97182	-6.5502	-4.92194	-4.98134	-4.07432	-6.85887	-6.86449	-7.0431	-6.55068	-4.46181	-5.04239	-6.70069	-6.43534
Pln	-6.56442	-5.00775	-6.48331	-4.23122	-4.51685	-4.46785	-5.32139	-7.43249	-5.38685	-6.5502	-6.5069	-6.5663	-3.5889	-6.85887	-6.86449	-7.0431	-6.55068	-6.78374	-3.82	-6.70069	-4.85038
Gm20597	-0.949713	-1.23516	-1.62533	-0.530779	-0.363041	-0.41474	-0.929071	-0.98955	-1.29939	-1.42092	-1.75201	-1.92244	-1.75239	-1.90468	-1.82009	-1.55124	-1.05882	-1.29188	-1.34195	-1.5714	-1.30606
Mcm9	3.83752	4.22827	4.0684	3.72878	3.41271	3.28034	3.04639	2.64031	3.04916	4.0149	4.1124	3.83137	3.9646	3.98269	3.8929	3.19172	3.51137	3.40238	3.20712	3.24036	2.97193
Asf1a	6.18062	6.29089	6.15807	5.42664	5.10484	5.2176	5.17413	4.95794	5.02148	6.51673	6.47592	6.25647	6.17004	5.94505	5.90432	5.14827	5.4609	5.22924	6.28834	6.17602	6.20919
Fam184a	2.02429	2.26216	1.98022	2.96845	2.73676	2.56116	3.04639	2.76349	3.06847	2.26037	2.34797	1.99975	2.36862	1.93229	1.62335	2.21193	2.53413	2.45228	3.18803	2.99454	3.02204
Man1a	1.83218	2.26838	1.99647	3.55668	3.2995	3.11561	3.30675	2.82843	3.53499	2.00055	1.91517	2.0149	1.87521	1.44946	2.08096	2.78504	3.03241	3.05704	2.68779	2.5112	2.4865
Gm16998	-3.75707	-6.59271	-4.89834	-2.64626	-3.66885	-2.88289	-3.20591	-3.73205	-2.01762	-6.5502	-4.18497	-6.5663	-4.07432	-6.85887	-4.54256	-3.58366	-3.38075	-3.97638	-6.62736	-3.89333	-4.85038
Tbc1d32	3.26371	3.57094	3.51528	3.14208	2.81407	2.69605	3.4212	2.89056	3.44075	3.82809	3.76573	3.59735	3.31283	3.30226	3.24273	2.90088	3.46195	3.09738	3.85948	3.8606	3.82087
Msl3l2	1.51773	1.50005	1.48824	0.898064	0.280166	0.94493	1.38367	1.1637	1.36357	2.39524	2.39095	2.19192	1.51664	1.12412	1.06033	1.19052	1.57345	1.10501	1.9387	2.05086	2.02819
Gja1	7.02417	7.37821	7.24493	7.12182	6.91663	6.75095	7.11905	6.77704	7.17976	7.24594	7.2809	7.11241	7.0325	6.877	6.83888	6.31542	6.65191	6.46523	7.24618	7.09809	7.18637
4930467K11Rik	-3.3945	-5.00775	-4.16138	-6.55315	-3.66885	-4.46785	-3.44692	-5.11057	-2.88435	-4.96524	-3.33697	-3.75895	-3.5889	-3.68895	-4.54256	-5.45813	-3.74332	-4.46181	-2.92692	-3.00025	-2.34788
Hsf2	5.32698	5.65907	5.49576	4.87887	4.63747	4.6212	4.78844	4.45739	4.66163	5.85201	5.95943	5.70837	5.56989	5.30194	5.40844	4.60391	5.01775	4.79982	5.74796	5.4708	5.57204
Serinc1	6.48967	6.73975	6.6358	6.19861	5.88126	5.80851	6.19579	5.95458	6.17205	6.65085	6.72777	6.46661	6.4592	6.21175	6.33012	5.69352	6.05735	5.84949	6.58255	6.43037	6.49225
Pkib	0.203761	0.75602	0.336873	-0.178107	-0.209418	-0.0755342	-0.276994	-1.20367	-0.596776	0.438484	0.261285	0.488981	0.345217	0.37953	-0.15024	0.269787	0.135824	-0.0422697	0.361329	0.0674978	0.222873
Fabp7	-4.24249	-3.78535	-3.31338	-4.96818	-4.51685	-6.78978	-6.90635	-7.43249	-6.97182	-3.74285	-6.5069	-4.24437	-4.81129	-6.85887	-6.86449	-5.45813	-4.22875	-4.46181	-3.16792	-4.37876	-3.26541
Smpdl3a	-2.86398	-3.13328	-1.95974	-3.09372	-2.75131	-3.08934	-3.44692	-4.62514	-5.38685	-2.30227	-1.5527	-2.31837	-1.64136	-1.90468	-2.61656	-3.34266	-2.46321	-3.32431	-1.87247	-1.9458	-2.04302
Dux	-1.07257	-1.94885	-0.991453	1.68047	1.37554	1.32396	2.23576	2.28347	2.77134	-2.46274	-1.98334	-3.75895	-1.11085	-1.50132	-2.1096	0.833421	0.668492	0.937362	1.03798	1.03402	1.08036
Gm4981	-3.10499	-2.50525	-1.72842	0.0762098	-0.268919	-0.314046	0.0125123	0.315699	0.749283	-4.96524	-3.33697	-3.75895	-3.22633	-4.05152	-2.34092	-0.668056	-0.769317	-1.35747	-0.398537	-0.291296	-0.653979
Gcc2	5.02382	5.38278	5.24504	4.94919	4.62424	4.48227	5.05184	4.61429	5.02501	5.6005	5.67952	5.41348	5.35236	5.12448	5.18638	4.71638	5.08731	4.8406	5.75446	5.65053	5.63914
Lims1	5.6429	5.9626	5.88165	6.0521	5.77754	5.62781	5.94949	5.61923	5.98656	6.07756	5.96503	5.88774	5.96268	5.74822	5.77055	5.76768	6.08572	5.84129	6.06199	5.92434	5.97802
Ranbp2	7.75941	8.07922	8.01099	7.62886	7.45419	7.23821	7.44203	6.74547	7.29782	8.21969	8.23241	7.97848	7.90675	7.7727	7.73723	7.16826	7.66296	7.42076	8.04468	7.93077	7.90375
Ccdc138	3.85237	4.02108	3.9229	3.56709	3.31478	3.22842	3.32607	2.81899	3.05194	4.13718	4.13786	3.8399	3.82896	3.58511	3.78746	3.17728	3.63791	3.29174	3.87746	3.76386	3.78746
Edar	-2.86398	-3.42278	-4.89834	-1.69517	-2.08389	-1.6605	-1.29164	-2.00623	-1.29939	-3.74285	-2.60001	-4.24437	-3.5889	-3.68895	-4.05713	-2.39924	-2.15836	-3.0833	-3.45743	-4.37876	-3.26541
BB019430	-6.56442	-6.59271	-6.48331	-3.74579	-4.03142	-3.08934	-1.6969	-2.07494	-1.54555	-6.5502	-6.5069	-4.98134	-6.39625	-4.53695	-6.86449	-4.72117	-2.15836	-5.19877	-3.16792	-3.53076	-4.85038
Sh3rf3	-0.836503	-0.36389	-1.27385	0.898064	0.676925	0.694036	2.7102	2.04931	2.79471	-0.484111	-0.72554	-0.226451	-0.78154	-0.792785	-1.43822	1.79925	1.62425	1.81245	2.27653	2.14166	2.06849
Sept10	3.25735	3.5659	3.33528	3.29391	2.87031	2.95337	3.36161	3.06236	3.27017	3.56744	3.82737	3.42096	3.4818	3.12554	3.25056	2.67629	3.17213	2.91844	3.99561	3.89084	3.83028
Sowahc	2.25256	2.7845	2.65369	2.68287	2.29822	2.26821	2.71387	2.64832	2.76459	2.99476	2.89184	2.84097	2.60093	2.56109	2.52568	2.68312	3.13757	2.70209	3.12586	2.95574	3.15899
P4ha1	4.55905	4.7264	4.80036	5.34734	5.03505	5.23847	5.43878	5.29989	5.56613	5.1022	4.95918	4.80057	4.81989	4.54147	4.6771	4.77908	5.12572	4.81571	5.40435	5.2495	5.5243
Pla2g12b	-1.70644	-1.73473	-3.02387	-0.880722	-4.03142	-1.9318	-1.6969	-2.22304	-2.01762	-1.19265	-2.11458	-2.17398	-2.48936	-1.18645	-2.1096	-2.95563	-2.46321	-2.39142	-1.01265	-2.61322	-2.34788
Oit3	-4.97946	-4.27078	-6.48331	-1.79826	-1.98079	-3.33035	-1.48009	-1.65113	-2.32796	-6.5502	-3.33697	-6.5663	-4.07432	-5.27391	-6.86449	-3.34266	-3.38075	-3.0833	-3.82	-3.53076	-6.43534
Mcu	3.56099	3.91211	3.7729	3.8011	3.55247	3.48983	3.56024	3.20141	3.47216	3.90204	3.93501	3.86937	3.66849	3.58511	3.49417	3.66167	3.94418	3.5189	4.04948	4.05169	4.09312
Micu1	3.3854	3.3542	3.34165	3.58512	3.16263	3.35615	3.6299	3.56962	3.7103	3.72941	3.57125	3.29943	3.60797	3.13406	3.35105	3.37792	3.84271	3.27561	3.905	3.86632	3.87186
Dnajb12	5.17156	5.47573	5.25436	5.14773	4.81273	4.79565	4.85728	4.57418	4.91274	5.39048	5.45057	5.18817	5.34984	5.2089	5.19317	4.8315	5.04225	4.79322	5.36239	5.2546	5.22866
Ddit4	6.79464	6.84075	6.92993	7.59143	7.41928	7.51707	8.18206	8.02068	8.23813	4.90872	4.43928	5.00782	7.25783	6.93666	6.89945	7.32861	7.42705	7.35781	7.73438	7.60971	7.87733
Anapc16	5.01725	5.1254	5.08322	5.25783	4.97781	5.15237	4.53088	4.56645	4.63505	4.94715	5.01617	4.75732	5.05959	4.78993	4.91728	4.82996	4.9286	4.62936	5.0464	4.80859	5.067
Ascc1	4.3266	4.74992	4.58749	4.8504	4.45297	4.69957	4.72801	4.67701	4.78098	4.66473	4.77677	4.5337	4.69981	4.32662	4.55916	4.4045	4.61486	4.46478	4.89179	4.81846	4.80962
Spock2	3.53229	3.73933	3.69536	3.7007	3.42449	3.42818	3.5865	3.10957	3.56637	3.81503	3.55244	3.57197	3.83617	3.59748	3.50947	3.68057	3.86823	3.82452	4.38037	4.33067	4.18946
Chst3	1.52833	1.68806	1.89607	2.84132	2.67889	2.57435	2.37674	2.02078	2.6075	1.92958	1.93189	2.07394	2.04254	1.6686	1.81851	2.62402	2.64162	2.53141	2.27653	2.01012	2.31621
Psap	7.96556	8.15543	8.08257	8.34512	8.05533	8.168	8.27243	8.19216	8.27489	8.20244	8.25751	7.99397	8.1495	7.91308	8.0092	7.96476	8.20885	8.01083	8.47638	8.38847	8.40323
Cdh23	0.255756	0.606964	0.571976	0.881481	0.812277	0.6111	2.17846	1.74493	2.41835	0.589351	0.526523	0.120199	1.03838	0.640972	0.233547	0.770685	1.08595	1.1529	1.61582	2.02383	1.76923
4632428N05Rik	2.79093	2.97525	2.98634	2.7253	2.39724	2.56116	2.57545	2.52025	2.59614	3.09546	2.95048	3.01678	3.43189	3.17867	3.14814	2.98895	3.28379	2.85107	3.45612	3.30072	3.37363
Gm17455	-4.97946	-3.13328	-4.16138	-2.30522	-2.59085	-2.39746	-1.48009	-0.95676	-1.76236	-4.22827	-3.33697	-3.39638	-3.22633	-2.95198	-3.16405	-1.55124	-1.90682	-1.22915	-2.23504	-1.34313	-1.30606
Slc29a3	5.22062	5.54652	5.47271	5.29117	5.13886	4.90153	4.93009	4.46497	5.01722	5.59605	5.62849	5.5774	5.41151	5.32135	5.17272	5.00369	5.23926	5.17082	5.20593	5.08517	5.14162
Unc5b	5.68024	5.91731	5.83721	6.43997	6.14831	6.14631	5.67179	5.48021	5.83211	6.01276	6.04313	5.94224	5.86143	5.74637	5.75734	6.00283	6.22966	6.00028	5.93751	5.83191	5.92359
Pldi	-3.75707	-6.59271	-4.16138	-3.38322	-3.66885	-3.98242	-4.58442	-3.34503	-6.97182	-3.38028	-4.18497	-6.5663	-4.07432	-4.05152	-6.86449	-5.45813	-6.55068	-6.78374	-4.30543	-3.89333	-4.85038
Gm20611	-2.3165	-1.73473	-2.78287	-1.59895	-2.31521	-2.39746	-2.15146	-3.34503	-2.32796	-1.34075	-2.80646	-1.43702	-2.14832	-2.33531	-2.22063	-2.51953	-4.22875	-3.32431	-2.37943	-1.84271	-1.57736
Pcbd1	1.91536	1.89513	1.80671	2.17817	1.91945	2.06509	1.96709	1.77939	1.94406	1.98508	1.90673	1.45051	1.6859	1.53773	1.59084	1.5381	1.82001	1.57821	2.22751	2.10344	2.01999
Sgpl1	5.96232	6.24236	6.15128	6.21731	5.96556	5.75928	5.92792	5.51167	5.84657	6.33949	6.35787	6.23924	6.12609	5.97184	5.89852	5.83553	6.10954	5.92772	6.46952	6.30301	6.4017
Tbata	-2.47696	-1.54831	-1.62533	-1.42386	-1.11085	-1.06186	-1.62095	-2.67761	-1.19046	-1.12394	-1.29745	-1.92244	-1.87269	-1.90468	-0.933748	-1.02073	-1.59648	-3.32431	-0.794465	-2.61322	-1.14994
Adamts14	4.43628	4.69212	4.64533	5.02664	4.72204	4.85453	5.14111	4.95525	5.30285	4.73462	4.7333	4.66432	4.54992	4.43172	4.26544	4.64384	4.84967	4.7186	5.06046	5.03021	5.12452
Prf1	-4.24249	-3.78535	-4.89834	-4.23122	-4.51685	-6.78978	-5.32139	-5.84753	-6.97182	-6.5502	-6.5069	-3.10687	-6.39625	-6.85887	-6.86449	-7.0431	-3.38075	-6.78374	-3.45743	-2.7938	-3.26541
Pald1	7.4696	7.6584	7.5832	7.77546	7.52884	7.55459	7.18169	6.97537	7.16221	7.50075	7.50651	7.345	7.63623	7.44769	7.49149	7.29013	7.44624	7.28982	7.53637	7.33866	7.47671
Nodal	7.07932	7.26498	7.2289	7.30357	7.09501	7.17916	6.72903	6.57795	6.61982	6.1317	6.09092	5.98276	7.2623	7.03471	7.041	7.11401	7.26701	7.04866	7.06559	7.02777	7.06861
Eif4ebp2	6.85856	7.20222	7.12783	7.348	7.1253	7.04479	7.09585	6.65024	7.08389	7.10253	7.19083	6.99534	7.09923	6.93076	6.91472	7.00582	7.2626	7.15483	7.07493	6.98242	7.06762
Lrrc20	2.46072	2.73147	2.51387	2.78001	2.33864	2.18463	2.85686	2.62955	2.90317	3.1098	2.89611	2.93155	2.79604	2.61483	2.52998	2.81333	3.13056	2.85831	3.24763	3.21967	3.34109
Npffr1	-4.97946	-5.00775	-4.16138	-3.38322	-3.37934	-4.46785	-3.73643	-5.84753	-3.06493	-4.22827	-2.80646	-6.5663	-4.81129	-4.05152	-6.86449	-3.58366	-2.46321	-2.69627	-6.62736	-3.89333	-3.26541
Ppa1	8.2064	8.36426	8.25589	8.41376	8.0751	8.19726	7.43982	7.43203	7.4634	8.38427	8.38664	8.11411	8.30749	8.00459	8.13044	7.83337	8.07418	7.90424	8.05975	7.94041	7.90263
1700022H01Rik	-4.97946	-4.27078	-4.89834	-3.38322	-4.51685	-4.46785	-2.99946	-3.73205	-3.51238	-3.09077	-4.92194	-4.24437	-4.81129	-4.53695	-4.05713	-4.72117	-2.30275	-3.97638	-6.62736	-3.00025	-4.11341
Sar1a	6.88201	7.09521	6.97907	6.93858	6.68	6.7027	6.50873	6.35796	6.47074	7.10701	7.098	6.87392	6.93844	6.72527	6.82846	6.40824	6.70243	6.50873	7.0078	6.82887	6.92702
Tysnd1	5.43804	5.56179	5.4478	6.14838	5.81116	5.95778	5.59921	5.55281	5.75035	5.19253	5.16331	5.02942	5.38059	5.25974	5.25348	5.53504	5.6493	5.44958	5.60716	5.47143	5.56431
Aifm2	2.96501	2.95611	3.14787	3.12809	2.90438	2.76289	2.95007	2.68515	2.80462	3.38496	2.99095	3.13933	3.19807	2.93066	3.05289	2.84412	3.17213	2.95604	3.53125	3.44014	3.57169
H2afy2	5.08169	5.38206	5.305	5.36534	4.9953	5.11598	4.83301	4.71503	4.85989	5.28624	5.29683	5.06806	5.27042	4.9006	4.98218	4.81605	5.11954	4.87135	5.11622	5.06294	5.08085
Mir5108	-4.97946	-6.59271	-6.48331	-6.55315	-6.83877	-5.20482	-6.90635	-7.43249	-6.97182	-4.96524	-6.5069	-6.5663	-6.39625	-6.85887	-5.27952	-7.0431	-6.55068	-6.78374	-6.62736	-5.11572	-6.43534
Col13a1	0.801899	1.08677	1.23779	0.215037	0.579078	0.308252	0.0823337	-0.612315	0.208093	0.505082	0.944312	0.901304	1.32485	0.558978	0.999701	0.578956	0.762207	0.778506	1.34419	1.11309	0.895578
2010107G23Rik	2.66199	2.81456	2.6434	1.91038	1.73487	1.92103	1.42008	1.47139	1.53201	3.21964	3.10965	3.00165	2.97226	2.72797	2.69202	2.08876	2.27269	1.89926	2.83821	2.76488	2.58425
Neurog3	0.886788	0.701912	0.774082	-0.825226	-0.689028	-0.560961	-0.248139	-0.745993	-0.863291	2.00822	1.77387	1.88903	0.317995	0.454009	0.666896	-0.124233	0.0191794	0.54718	0.114112	0.733942	-0.168552
Tspan15	2.82144	3.07085	2.6588	2.81099	2.7667	2.76673	2.8368	2.62414	2.83715	2.77847	2.99494	2.74431	2.93691	2.36271	2.68434	2.75942	2.87768	2.5672	3.21342	2.98055	3.35093
Tacr2	-1.52003	-0.920283	-0.701946	-2.16083	-2.93188	-1.83558	-3.20591	-3.34503	-3.06493	-0.768841	-0.89219	-0.838381	-0.56336	-1.30429	-0.798396	-2.51953	-2.46321	-2.26017	-0.845996	-1.27442	-1.07779
Hk1	5.72415	5.9014	5.87507	5.98237	5.75765	5.75639	5.99734	5.77589	6.05626	6.06152	5.98921	5.86075	5.9461	5.68392	5.76236	5.75396	5.96379	5.8644	6.21833	6.23061	6.23066
Hk1os	-4.24249	-2.68582	-2.39584	-3.74579	-4.03142	-4.46785	-4.58442	-3.73205	-3.51238	-3.38028	-3.04747	-3.10687	-2.69581	-4.05152	-3.16405	-4.23574	-4.22875	-3.61381	-1.87247	-2.61322	-2.97591
Hkdc1	-2.17211	-1.63851	-1.05704	-1.06129	-1.70949	-1.58033	-0.248139	-0.832581	-0.203632	-1.50581	-1.5527	-1.70832	-1.0387	-0.881594	-1.37263	-1.16045	-0.668033	-0.479956	-0.360569	-0.396906	-0.131558
Supv3l1	6.01088	6.25259	6.12472	5.96772	5.75811	5.69076	5.77379	5.50175	5.74736	6.45349	6.42771	6.23156	6.24918	6.01668	6.08187	5.71617	6.0364	5.85447	6.2081	6.15477	6.03252
4930507D05Rik	-1.07257	-1.46343	-0.755386	-2.02958	-2.93188	-2.39746	-1.4145	-1.5996	-1.47996	-0.877775	-1.46251	-1.92244	-2.00393	-1.07751	-1.57908	-2.95563	-1.50628	-1.11131	-1.67316	-1.27442	-1.39094
Vps26a	5.77069	5.97596	5.84845	5.72269	5.35259	5.33725	5.49586	5.29989	5.51878	6.15176	6.14393	5.8985	5.93607	5.62267	5.76054	5.20454	5.58792	5.36315	6.11474	5.95953	6.03761
Srgn	0.982471	0.984721	1.21018	1.4967	0.909418	0.802677	1.05365	0.955524	1.13147	1.12928	0.876805	0.55264	1.0216	0.507448	0.553367	0.45675	1.18403	0.80872	1.41156	0.906644	1.17199
Kif1bp	5.57864	5.81164	5.6938	5.72152	5.43473	5.4936	5.58274	5.43922	5.58397	5.8826	5.79888	5.63245	5.61113	5.46502	5.62461	5.32514	5.67	5.46449	6.12649	6.0473	6.0958
Ddx21	9.45966	9.72765	9.62279	9.18466	9.00439	8.92819	8.53325	8.19934	8.45984	9.83315	9.87453	9.6596	9.6554	9.46194	9.49994	8.96505	9.26128	9.05987	9.45065	9.34735	9.32774
Ddx50	5.93068	6.13797	6.05221	6.34904	6.05888	6.03418	6.15147	6.05472	6.21166	6.26978	6.29743	5.99236	6.15954	5.8752	5.98081	5.85871	6.1171	5.94099	6.48035	6.34558	6.42943
Stox1	0.903183	1.19519	1.00051	2.8456	2.43502	2.73574	3.12294	2.9566	3.32166	-0.619463	-1.2215	-0.635564	1.3653	0.929028	1.22827	2.64515	2.68534	2.54942	2.23373	1.98931	2.21212
Ccar1	7.74683	7.93898	7.85076	7.99212	7.8615	7.76127	7.10182	6.86263	7.10442	7.68349	7.71929	7.60683	7.68798	7.33949	7.37384	7.3466	7.66433	7.42595	7.62361	7.56104	7.52004
Snord98	-6.56442	-6.59271	-6.48331	-6.55315	-3.66885	-4.46785	-4.58442	-4.26257	-4.16446	-3.74285	-3.69954	-4.98134	-6.39625	-4.53695	-4.54256	-7.0431	-6.55068	-6.78374	-3.82	-6.70069	-6.43534
Tet1	8.10374	8.45557	8.44044	8.15922	8.06854	7.74178	7.51696	6.63099	7.26562	8.71193	8.69542	8.53768	8.14563	8.22971	8.03312	7.72597	8.25361	7.94264	8.22727	8.04766	8.12207
Slc25a16	4.69355	5.11508	4.96119	5.37944	5.07897	5.04192	5.00542	4.80143	4.99721	4.95114	4.93656	4.75394	4.86173	4.52645	4.58105	4.64996	5.00535	4.6399	5.30227	5.03021	5.13214
Dna2	5.76341	6.03369	5.93217	6.26083	6.02289	6.04765	6.40979	6.17009	6.48774	6.15996	6.20584	5.97165	6.11427	6.01898	6.00105	6.22705	6.51827	6.33179	6.6343	6.54798	6.62248
Rufy2	4.72156	4.95081	4.86265	5.01813	4.70377	4.63071	4.96825	4.53149	5.02642	5.02864	5.01126	4.91196	4.92962	4.74522	4.62887	4.71554	5.12748	4.91106	5.23179	5.18615	5.28191
Hnrnph3	3.72213	3.98378	3.81933	3.93369	3.58434	3.6604	3.65111	3.42471	3.67294	3.89998	3.90143	3.77021	3.73174	3.51942	3.63037	3.50283	3.92404	3.7191	3.81662	3.73914	3.82793
Pbld2	0.122078	-0.0535495	0.284878	0.930669	0.380394	0.832272	0.773129	1.11825	1.17284	0.0196553	-0.13186	0.0630555	0.345217	-0.415931	-0.0189951	0.357784	0.798052	0.376135	0.979975	0.935938	1.1269
Pbld1	5.19837	5.13819	5.18602	5.5713	5.49745	5.55368	5.30706	5.66537	5.54659	5.54355	5.67083	5.19317	5.28981	5.10727	5.06957	5.32677	5.4581	5.22154	5.54601	5.49191	5.62907
Atoh7	-6.56442	-2.34478	-6.48331	-4.23122	-5.25381	-6.78978	-4.58442	-4.62514	-4.16446	-6.5502	-6.5069	-6.5663	-4.07432	-5.27391	-4.54256	-4.23574	-6.55068	-6.78374	-4.30543	-6.70069	-4.85038
Mypn	2.50972	2.9131	2.46798	2.16453	1.79422	2.06509	1.32727	1.13356	1.3182	2.65192	2.37268	2.58598	2.34184	2.41958	2.29286	1.82418	2.13232	1.94758	2.78416	2.73603	2.9462
Herc4	6.82157	7.02625	6.94675	6.39175	6.11597	6.0715	5.85707	5.58065	5.79864	7.24979	7.27845	7.07473	6.96802	6.71796	6.77429	6.03489	6.35226	6.10253	7.00757	6.92171	6.95819
Sirt1	6.98404	7.26284	7.15094	6.41714	6.16281	6.08463	6.01605	5.64682	5.90834	7.32411	7.32747	7.1168	7.12817	6.89841	7.00944	6.17077	6.54489	6.35309	7.08313	6.8296	6.94228
Dnajc12	2.7279	3.09204	2.93244	3.20674	2.88061	2.87378	2.66161	2.43324	2.3747	3.17942	3.01862	3.07213	2.90067	2.83287	2.83422	2.62402	2.54472	2.64881	3.42385	3.34234	3.18121
Ctnna3	-6.56442	-6.59271	-4.89834	-6.55315	-5.25381	-6.78978	-5.32139	-4.62514	-3.80189	-4.96524	-4.92194	-6.5663	-6.39625	-6.85887	-6.86449	-7.0431	-6.55068	-6.78374	-6.62736	-6.70069	-6.43534
Lrrtm3	-4.24249	-2.89227	-3.31338	-3.38322	-3.37934	-3.98242	-4.099	-3.73205	-5.38685	-3.74285	-3.04747	-4.24437	-3.5889	-4.53695	-4.05713	-3.87317	-2.30275	-3.97638	-3.82	-5.11572	-2.52845
1700023F02Rik	-4.97946	-6.59271	-6.48331	-6.55315	-4.51685	-6.78978	-6.90635	-5.11057	-6.97182	-6.5502	-6.5069	-6.5663	-6.39625	-6.85887	-6.86449	-7.0431	-6.55068	-6.78374	-6.62736	-5.11572	-6.43534
Gm31763	-2.47696	-2.34478	-2.39584	-1.79826	-1.34692	-2.54185	-1.62095	-3.73205	-2.01762	-3.38028	-2.25897	-2.04274	-4.81129	-2.33531	-2.47217	-2.28821	-1.6927	-2.69627	-2.37943	-2.61322	-2.34788
Reep3	4.85817	5.21021	5.00905	5.0528	4.77915	4.68747	4.91023	4.44287	4.82625	5.04459	5.25756	4.96752	5.01155	4.90226	4.77169	4.32377	4.86454	4.45288	4.95432	4.90062	5.00189
Jmjd1c	7.21026	7.61286	7.49782	6.77735	6.55314	6.3358	7.26896	6.6414	7.14363	7.69067	7.75041	7.52422	7.3533	7.29111	7.17965	6.50488	6.91935	6.72369	7.47109	7.4269	7.3346
Nrbf2	5.34884	5.59866	5.45149	5.63637	5.33771	5.44594	5.14384	5.01536	5.07087	5.50678	5.50607	5.22445	5.41793	5.16592	5.28875	5.07811	5.37525	5.09699	5.48411	5.44938	5.49503
Egr2	-0.587143	-0.615428	-0.0403625	0.046766	-0.772686	-0.560961	0.25352	0.00213459	0.49579	-0.995611	-0.624256	-2.04274	-0.330161	-0.709127	-0.524635	-0.0773115	-0.573396	-0.593912	0.243009	0.287998	0.359077
Ado	5.29472	5.51549	5.41643	5.8885	5.67717	5.69479	5.82645	5.56839	5.78411	5.6735	5.73359	5.55944	5.84245	5.5224	5.63611	5.72198	6.04854	5.73664	5.99904	5.85174	5.88292
Zfp365	6.01183	6.3419	6.26384	7.96851	7.73907	7.65556	8.07455	7.76292	8.12642	4.96007	4.97843	4.83511	6.67538	6.44248	6.38211	7.73452	8.01437	7.78368	7.40098	7.30485	7.35328
Rtkn2	4.05121	4.25826	4.1231	4.70954	4.48709	4.48925	4.23	4.17622	4.28734	4.33015	4.50223	4.21095	4.29985	3.94122	4.11637	4.30286	4.55719	4.37803	4.51794	4.52512	4.44041
Arid5b	6.48831	6.85088	6.76388	6.02688	5.93498	5.66426	6.64548	5.97941	6.58049	6.88378	7.01899	6.90576	6.52949	6.46854	6.25786	5.72364	6.08663	5.97678	6.78111	6.75477	6.60101
1700040L02Rik	-6.56442	-6.59271	-6.48331	-4.96818	-6.83877	-5.20482	-3.20591	-3.04018	-3.27138	-6.5502	-6.5069	-6.5663	-6.39625	-4.05152	-5.27952	-5.45813	-6.55068	-3.97638	-3.16792	-3.89333	-4.85038
Tmem26	-4.97946	-2.89227	-3.31338	-4.96818	-3.66885	-2.70232	-2.99946	-3.97306	-3.80189	-3.09077	-3.69954	-3.39638	-4.81129	-4.53695	-2.77702	-3.13621	-3.74332	-3.0833	-3.16792	-2.7938	-4.85038
Rhobtb1	0.378091	0.227471	0.31111	1.44121	1.18913	0.8897	1.92337	1.73492	2.30198	-0.360376	0.0629561	-0.416554	0.203663	-0.519024	-0.29463	1.15166	1.23723	0.937362	0.790497	0.876742	0.78383
Cdk1	7.30083	7.51115	7.34016	7.10138	6.79842	6.9012	6.44666	6.3225	6.36092	7.54693	7.56682	7.32785	7.26942	7.03471	7.10157	6.42285	6.71538	6.48933	7.14959	7.10516	7.05238
Ank3	3.7405	4.18126	4.12864	5.09566	4.87762	4.77008	5.84498	5.49399	5.945	3.86025	3.78197	3.80765	3.69254	3.49317	3.61428	4.15842	4.35245	4.22259	4.90451	4.81353	4.84485
Ccdc6	6.63877	6.97584	6.93468	6.48971	6.31113	6.25649	6.2631	5.81558	6.15376	6.96266	7.02947	6.82481	6.81943	6.67847	6.6806	5.99188	6.32411	6.1177	6.89142	6.74057	6.85281
Mrln	-6.56442	-4.27078	-4.89834	-4.23122	-6.83877	-6.78978	-6.90635	-5.84753	-6.97182	-6.5502	-4.18497	-6.5663	-6.39625	-6.85887	-5.27952	-7.0431	-4.96571	-6.78374	-4.30543	-5.11572	-3.26541
Slc16a9	0.554518	0.505324	0.435557	0.813175	0.341134	0.349772	0.744701	0.394055	0.394506	0.526615	0.458885	0.57325	-0.167432	0.703368	-0.524635	0.0337198	-0.0115174	-0.0694912	-0.0274424	0.63023	0.194018
Fam13c	2.18712	2.48143	2.34006	3.64038	3.38884	3.26415	3.70005	3.42004	3.81853	2.74212	2.61463	2.43651	2.48333	2.02071	2.18264	3.58717	3.618	3.43906	3.25987	3.20169	3.16643
Phyhipl	2.35146	2.75823	2.77172	2.30172	2.23537	2.15566	1.90422	1.72485	1.71818	3.14154	3.05343	2.81091	2.69386	2.56529	2.61731	2.31226	2.62175	2.38368	3.18803	2.97351	2.97193
D630013N20Rik	-6.56442	-6.59271	-4.89834	-4.23122	-4.51685	-5.20482	-6.90635	-5.84753	-3.80189	-4.96524	-6.5069	-4.98134	-6.39625	-6.85887	-6.86449	-7.0431	-6.55068	-6.78374	-5.04239	-6.70069	-4.11341
Bicc1	0.229993	0.567163	0.435557	0.18832	0.259257	0.152735	0.191681	-0.156369	0.650236	0.415584	0.591133	0.488981	0.680565	0.608731	0.233547	0.593529	0.965024	1.10501	1.27351	1.59852	1.57029
C730027H18Rik	-6.56442	-6.59271	-6.48331	-6.55315	-6.83877	-6.78978	-4.099	-5.84753	-6.97182	-6.5502	-6.5069	-4.24437	-6.39625	-4.05152	-6.86449	-7.0431	-6.55068	-6.78374	-6.62736	-6.70069	-4.11341
1700113B09Rik	-1.35497	-1.38325	-1.83945	-1.59895	-2.44646	-1.43223	-2.81889	-2.3881	-3.80189	-2.15788	-1.46251	-1.20875	-2.48936	-2.21502	-1.82009	-1.75769	-3.38075	-1.92576	-1.58296	-1.84271	-2.18741
Tfam	6.87086	7.02189	6.94597	6.88603	6.56889	6.68735	6.46011	6.40306	6.47048	7.09151	7.05092	6.86297	6.95676	6.70182	6.88108	6.37831	6.67889	6.50239	7.05355	6.91552	6.94715
Ube2d1	4.61611	4.88859	4.81074	4.69774	4.40261	4.39448	4.01623	3.96678	4.02607	5.02864	4.97136	4.77411	4.98042	4.57419	4.74238	4.29842	4.63606	4.27087	4.99241	4.95081	4.9841
Cisd1	6.43962	6.51009	6.40258	6.25159	6.04787	6.16968	5.63305	5.70754	5.56516	6.68027	6.75328	6.45901	6.52243	6.31621	6.42481	6.04553	6.19689	6.07832	6.52477	6.44636	6.38942
Ipmk	7.15614	7.41861	7.36287	7.19641	6.89456	6.88761	7.22382	6.84545	7.12168	7.41964	7.48613	7.2657	7.29647	7.0863	7.09017	6.58774	6.8955	6.69364	7.64389	7.55766	7.56985
1700049L16Rik	-4.97946	-6.59271	-6.48331	-6.55315	-6.83877	-6.78978	-6.90635	-7.43249	-6.97182	-6.5502	-6.5069	-4.98134	-6.39625	-6.85887	-6.86449	-7.0431	-6.55068	-6.78374	-6.62736	-5.11572	-6.43534
Zwint	7.47252	7.64308	7.5217	7.61795	7.37683	7.45168	7.06994	7.02969	7.07505	7.56606	7.62182	7.28905	7.56836	7.27852	7.39415	7.22098	7.4427	7.23316	7.80734	7.73062	7.69016
A330049N07Rik	-0.949713	-0.484184	-0.600663	0.0762098	-0.152274	-0.250621	-0.60257	-0.862638	-0.528872	-0.995611	-0.778979	-1.07445	-1.75239	-1.13095	-0.674661	-0.893349	-0.210826	-0.443887	-1.58296	-1.5714	-1.00907
Pcdh15	-3.75707	-1.83782	-4.16138	-1.50875	-3.37934	-2.70232	-2.81889	-2.22304	-2.72389	-4.96524	-4.92194	-4.24437	-6.39625	-4.53695	-2.95759	-4.23574	-3.09124	-3.32431	-3.82	-3.53076	-2.97591
Rsph14	-2.47696	-1.94885	-2.23538	-1.79826	-2.08389	-1.9318	-2.15146	-1.16571	-1.61426	-3.38028	-2.80646	-3.39638	-2.93682	-2.77141	-2.61656	-1.75769	-1.90682	-1.73934	-1.2698	-0.769949	-1.14994
Gnaz	1.71635	1.88707	1.65112	2.96452	2.78876	2.80081	3.85437	3.45549	3.89778	2.37164	2.29076	2.55004	2.1155	1.93879	1.94609	2.97788	3.40206	3.10653	3.5262	3.50755	3.30106
Rab36	-0.68178	0.0366483	-0.179525	-0.324328	-0.956132	-0.41474	-0.367192	-0.489979	-0.464021	-0.107257	0.0930133	-0.784941	-0.373882	-0.483835	-0.29463	-0.535301	-0.28389	0.0617533	0.512196	-0.014186	0.0724561
Bcr	5.1425	5.4811	5.41794	5.32988	5.24637	5.12871	5.13154	4.74524	5.08854	5.60367	5.70042	5.52679	5.42193	5.3032	5.25413	5.08393	5.42338	5.18673	5.65949	5.66043	5.66762
Specc1l	6.14918	6.46782	6.41963	6.69226	6.41108	6.32087	6.40213	6.06199	6.45929	6.40418	6.45256	6.23803	6.43169	6.25601	6.25883	6.42566	6.75951	6.58763	6.58408	6.56537	6.51431
Adora2a	-1.20687	-1.83782	-1.1979	-0.771787	-1.05742	-1.29793	-1.23393	-1.5996	-1.47996	-1.19265	-1.37762	-1.6121	-0.969986	-1.30429	-0.798396	-0.814277	-0.668033	-0.901094	-0.437531	-0.550939	-0.458059
Gm5779	6.79244	6.88062	6.76002	6.87482	6.6532	6.76565	6.41515	6.38978	6.41229	6.91626	6.86256	6.7319	6.86922	6.64582	6.64071	6.6038	6.78625	6.62658	6.91265	6.83179	6.74845
Upb1	0.378091	0.395976	0.811315	0.813175	0.300777	0.523103	1.04202	0.762263	1.01118	0.725924	0.841829	0.72832	0.842154	0.435746	0.254456	0.678003	0.900535	0.454668	1.42249	1.41306	1.42885
Gucd1	3.27005	3.66114	3.47814	3.63049	3.40321	3.25051	3.6982	3.39961	3.52703	3.49829	3.53065	3.4519	3.66309	3.34447	3.31169	3.49315	3.59271	3.37235	4.12837	3.95126	3.98988
Snrpd3	7.5559	7.72407	7.66636	7.71386	7.4467	7.47869	6.98932	6.90171	6.96565	7.69067	7.59614	7.53985	7.70153	7.45124	7.4015	7.27255	7.55989	7.35637	7.46234	7.47868	7.36546
Lrrc75b	-1.27902	-0.811349	-1.12575	-0.998558	-1.11085	-1.00842	-1.17843	-2.07494	-1.19046	-1.05835	-0.624256	-1.43702	-1.53827	-1.24416	-1.65503	-0.633705	-0.484587	-1.16903	-0.794465	-0.130831	-0.820629
Ggt1	3.61673	3.78124	3.6753	3.41119	3.23938	3.41845	2.5428	2.40513	2.59233	4.0837	3.93501	3.87975	3.78986	3.5537	3.68914	3.17001	3.34868	3.22889	3.60746	3.39075	3.50571
Ggt5	0.730198	0.825144	0.435557	1.86048	1.85122	1.99486	3.04056	3.18314	3.10366	0.649472	0.234567	0.304064	0.498567	0.608731	0.910302	2.27205	2.37116	2.13214	2.81766	2.65025	2.52176
Susd2	3.54802	3.9743	3.7539	3.6105	3.24736	3.34336	2.76784	2.54622	2.52604	4.1563	4.21676	4.0196	3.93579	3.76409	3.70252	3.21782	3.28379	3.35454	3.48248	3.33686	3.37041
Cabin1	6.44873	6.74477	6.59201	6.50772	6.28163	6.13039	6.25525	5.71868	6.21476	6.88664	6.9416	6.8105	6.66225	6.61267	6.53973	6.2462	6.4973	6.34732	6.86487	6.72204	6.80858
Ddt	5.76173	5.88074	5.75121	5.89419	5.70884	5.86597	5.561	5.56557	5.60821	5.89662	5.8597	5.66041	5.80802	5.48958	5.60083	5.56076	5.67904	5.49558	5.97974	5.88075	5.87556
Gstt3	2.96501	3.0744	2.93665	2.95266	2.65508	2.76289	2.78539	2.76349	2.84996	3.33091	3.48887	3.21013	3.2885	2.83983	3.00742	2.96393	3.26471	3.10043	3.85545	3.85102	3.84659
Gstt1	3.17536	3.26683	3.19089	3.48988	3.08752	3.37889	3.26982	2.9566	3.19936	3.28111	3.2761	3.09369	3.22763	2.97875	2.82726	3.1627	3.3667	3.04757	3.42928	3.33411	3.54908
Gstt4	-2.3165	-3.78535	-4.89834	-2.16083	-3.37934	-3.61985	-3.73643	-5.11057	-4.64989	-3.09077	-3.33697	-3.39638	-2.48936	-4.05152	-2.95759	-3.58366	-2.46321	-3.0833	-2.92692	-2.61322	-2.7349
Gstt2	3.80517	3.97239	3.85988	3.55929	3.31731	3.56226	3.23703	3.2355	3.14842	4.12134	4.16818	4.04749	3.958	3.62393	3.5857	3.43567	3.63544	3.34941	4.22205	4.08966	4.23443
Mif	9.04375	9.17488	9.04634	9.04325	8.82742	9.05191	8.72275	8.67817	8.69383	9.23681	9.21865	9.07865	9.16823	8.89421	8.90925	8.84605	9.03232	8.84724	9.11456	9.04054	9.05692
Derl3	2.47175	2.73597	2.60681	2.3923	1.9718	2.08366	2.81987	2.32739	2.61877	2.97532	2.89184	2.78464	2.65087	2.09241	2.46419	2.37686	2.49098	2.27966	4.28778	4.4395	4.37443
Smarcb1	7.1398	7.35703	7.22868	7.20143	7.01794	7.04321	6.55653	6.40602	6.4821	7.37563	7.47119	7.18577	7.31896	7.08758	7.18986	6.83869	7.0193	6.81931	7.02784	6.93628	6.97472
Mmp11	4.86132	4.96236	4.85599	5.36907	5.1714	5.26652	5.21551	5.00915	5.26987	5.20927	5.23919	5.04149	5.12093	4.83243	4.93115	4.97962	5.10798	5.03045	5.38632	5.38711	5.50681
Chchd10	7.85902	7.94068	7.87637	7.77391	7.49808	7.69611	7.13488	7.08511	7.17483	7.94247	7.95247	7.80105	7.87441	7.61629	7.64869	7.50241	7.69866	7.49508	7.67949	7.59429	7.6819
Gm867	1.24936	1.27148	1.2514	-0.28636	-0.299616	0.080585	-0.336495	-0.156369	-0.371903	1.86343	1.90673	1.60862	1.28323	1.02987	1.24926	0.408115	0.815646	0.086628	1.89228	1.88051	2.10769
Vpreb3	0.654745	0.567163	0.59351	0.45808	0.12701	0.221448	0.868436	0.468373	0.376912	1.01204	1.14415	0.691087	0.701782	0.300997	0.800851	0.42451	0.344142	0.111081	1.65342	1.30494	1.28576
Gm5134	2.52039	2.71335	2.40848	2.57356	2.34362	2.44623	2.5428	2.36355	2.54191	2.76947	2.86161	2.53961	2.22214	2.15515	2.24665	2.53622	2.66121	2.3274	3.0183	2.98055	2.91118
Zfp280b	5.67189	5.92176	5.9039	4.81809	4.61604	4.61696	4.9896	4.48077	4.72906	6.99416	6.98558	6.8614	6.10832	5.98289	5.98355	5.39699	5.80219	5.57684	6.21283	6.12566	6.20784
Slc5a4b	3.65111	3.80924	3.72737	3.60799	3.35475	3.40128	2.83343	2.60505	2.6075	3.77735	3.78197	3.61485	3.61637	3.6199	3.55442	3.12558	3.4223	3.19211	3.43739	3.51727	3.5174
Slc5a4a	-1.43514	-1.83782	-2.78287	1.31104	0.676925	0.817551	3.17447	3.13451	3.46802	-2.46274	-1.64892	-1.35685	-2.00393	-1.30429	-1.24978	1.46073	1.40933	1.24417	1.95385	1.70445	2.01174
Prmt2	3.62417	3.87795	3.64211	4.22082	3.87289	3.87999	4.51834	4.32615	4.4602	3.91026	4.00584	3.79455	3.81928	3.55581	3.62436	3.82032	4.03523	3.90189	4.85495	4.80661	4.8939
S100b	-3.75707	-2.89227	-2.57642	-1.50875	-1.79438	-1.9318	-1.86196	-2.3881	-3.27138	-4.96524	-4.18497	-6.5663	-3.5889	-3.68895	-4.05713	-2.0889	-2.30275	-3.32431	-3.45743	-3.00025	-2.34788
Dip2a	3.18879	3.386	3.36375	3.63791	3.5738	3.22284	4.27294	3.76902	4.23337	3.69178	3.58454	3.5383	3.39979	3.2352	3.22695	3.70426	4.07959	3.87	4.55442	4.33755	4.42962
Pcnt	7.46409	7.77437	7.66366	8.01689	7.91167	7.73053	8.08415	7.60998	8.07407	7.64648	7.66748	7.51693	7.62291	7.56365	7.46916	7.66453	7.98162	7.83241	7.95332	7.87207	7.88257
1700094J05Rik	-4.97946	-2.68582	-4.89834	-3.38322	-4.51685	-3.61985	-2.65842	-4.26257	-5.38685	-3.74285	-2.60001	-6.5663	-4.81129	-3.39944	-3.69456	-5.45813	-3.09124	-3.97638	-4.30543	-3.53076	-2.34788
2610028H24Rik	-1.70644	-2.68582	-3.67595	-2.02958	-2.93188	-2.14592	-1.62095	-1.8779	-1.2439	-1.69222	-1.98334	-1.52191	-2.30879	-2.46656	-4.05713	-0.934571	-1.59648	-1.92576	-0.696618	-0.592162	-0.762913
Ybey	3.67756	3.959	3.88629	4.09341	3.80418	3.68697	3.87747	3.70642	3.89005	3.84747	4.01764	3.81632	3.79728	3.61585	3.78027	3.73908	3.93011	3.83923	3.8655	3.74122	3.84891
Mcm3ap	7.64952	7.9493	7.87884	8.91009	8.69221	8.66442	9.38822	9.18171	9.4835	7.5931	7.63033	7.42407	7.95047	7.75543	7.77559	8.5931	8.82256	8.7025	8.93599	8.90303	8.91066
Lss	6.13015	6.35511	6.33228	6.19735	5.92962	5.9848	5.80079	5.53419	5.79616	6.25896	6.30788	6.12042	6.32207	6.09841	6.15944	6.00318	6.22596	6.03704	6.27483	6.15087	6.2817
4930483K19Rik	-1.61023	-2.06915	-2.09099	-1.42386	-3.37934	-2.88289	-2.38279	-3.18457	-2.88435	-1.42092	-3.04747	-2.31837	-2.93682	-2.00089	-1.50693	-2.79517	-2.64379	-2.69627	-1.20109	-3.24125	-1.91178
Spatc1l	-3.3945	-5.00775	-3.67595	-2.46568	-3.66885	-3.61985	-2.26249	-2.67761	-3.06493	-3.74285	-6.5069	-4.24437	-4.07432	-4.53695	-2.77702	-1.91381	-0.878251	-1.92576	-3.16792	-1.9458	-2.04302
Ftcd	-1.27902	-1.03812	-2.23538	0.914459	0.738654	1.06197	1.088	1.34558	1.70414	-1.79531	-3.04747	-2.86586	-1.35186	-2.77141	-1.43822	0.857771	1.10038	0.683869	1.48639	1.25932	1.33945
Col6a2	-0.12148	0.252782	0.0865496	0.292343	0.238041	0.832272	0.593495	0.56186	0.762894	0.1363	0.287516	0.72832	0.345217	0.174549	-0.206274	0.770685	0.504606	0.731963	1.23683	1.22413	1.32621
Col6a1	-1.07257	-0.57034	-0.755386	-0.771787	-0.238862	-0.219924	0.881552	0.355409	1.11033	-0.768841	-0.624256	-0.299515	-0.330161	-0.66905	-0.755961	-0.197606	0.568265	0.54718	1.28553	1.25932	0.982514
Pcbp3	4.54475	4.73203	4.64662	4.60609	4.28341	4.38702	4.591	4.41103	4.7081	4.72418	4.82681	4.80166	4.68656	4.48153	4.53479	4.48291	4.75253	4.55221	5.03576	4.97571	4.99145
Gm10787	-6.56442	-6.59271	-4.89834	-4.96818	-5.25381	-3.98242	-5.32139	-3.34503	-3.06493	-6.5502	-4.92194	-3.39638	-3.22633	-5.27391	-5.27952	-4.23574	-3.74332	-6.78374	-4.30543	-3.53076	-6.43534
Slc19a1	4.58596	4.86826	4.7425	4.22246	3.97099	3.94747	3.4479	3.1115	3.18427	5.06221	5.03565	4.93305	4.6932	4.6072	4.59443	4.03972	4.25265	4.03564	4.62472	4.48976	4.51958
Col18a1	8.82033	9.09732	9.00852	9.20432	8.99814	8.97242	9.12404	8.82657	9.19299	8.99141	8.96474	8.93905	9.02696	8.81871	8.77788	8.89264	9.12531	8.9794	9.24385	9.19363	9.21434
Gm10941	-0.498334	-0.36389	-0.333559	-0.487058	-0.395831	-0.346836	-0.430618	-1.09264	-1.19046	-0.400453	-0.357152	-0.457777	-0.287726	-1.24416	-0.0443062	-0.503937	-0.28389	-1.00238	0.00200137	-0.818043	-0.552695
Pofut2	5.47826	5.61644	5.66103	5.69626	5.44287	5.43211	5.22003	5.03588	5.16869	5.59923	5.62913	5.46678	5.43545	5.25128	5.23058	5.07941	5.25063	5.12728	5.56955	5.54397	5.53441
Adarb1	3.55062	3.93379	3.82617	4.2534	4.21447	4.15493	3.8905	3.67276	3.96997	4.00343	3.91622	3.82279	3.9268	3.67931	3.71577	4.06869	4.283	4.07968	4.02459	3.95126	4.03329
Gm17769	-4.97946	-3.78535	-6.48331	-3.38322	-4.51685	-3.98242	-2.15146	-2.3881	-2.72389	-4.22827	-4.92194	-3.39638	-3.5889	-3.68895	-6.86449	-2.79517	-3.38075	-3.0833	-2.72046	-3.89333	-3.26541
Fam207a	6.03526	6.22487	6.21431	6.16688	5.94606	6.04054	5.72505	5.54961	5.76353	6.15176	6.17851	5.97019	6.17147	5.90081	6.03393	5.85343	6.03546	5.80708	6.2801	6.07513	6.21504
Itgb2	1.79752	2.30514	1.77879	5.14339	4.85253	4.82815	5.76718	5.66472	6.03258	-0.768841	-0.576162	-0.784941	2.13123	1.92576	2.15511	4.43618	4.59589	4.48481	3.81455	3.86251	3.78746
Pttg1ip	6.16414	6.31962	6.20341	6.21855	5.9234	5.95148	5.67885	5.59386	5.79409	6.24482	6.19506	6.01937	6.13294	5.95551	6.02102	5.65843	5.88213	5.68259	6.15708	6.05733	6.10745
Sumo3	8.09763	8.23726	8.19447	8.40988	8.15058	8.19566	7.72477	7.57607	7.67783	8.14171	8.04583	7.93174	8.15984	7.92315	8.06611	7.8194	8.0354	7.93506	7.88902	7.8089	7.78436
Ube2g2	4.93093	5.04618	5.06792	4.81044	4.5995	4.72937	4.80661	4.67243	4.7667	5.19253	5.04721	5.05163	5.15882	4.91797	4.94809	4.67501	4.90208	4.68132	5.34455	5.34473	5.53153
Mir1930	-6.56442	-6.59271	-6.48331	-6.55315	-5.25381	-6.78978	-6.90635	-5.84753	-5.38685	-6.5502	-6.5069	-6.5663	-6.39625	-6.85887	-4.54256	-7.0431	-6.55068	-6.78374	-6.62736	-5.11572	-6.43534
Tspear	-0.335604	-0.442961	0.0558528	0.962553	0.562105	1.22703	0.148931	0.595412	0.462812	0.269979	-0.240113	-0.416554	-0.0924695	-0.0133842	-0.421542	0.578956	0.867176	0.396172	0.532516	0.498986	0.619944
Gm19668	-6.56442	-6.59271	-6.48331	-4.96818	-5.25381	-6.78978	-5.32139	-7.43249	-6.97182	-6.5502	-6.5069	-4.24437	-6.39625	-4.53695	-6.86449	-7.0431	-6.55068	-6.78374	-6.62736	-6.70069	-6.43534
Krtap10-10	-3.10499	-4.27078	-4.16138	-4.96818	-6.83877	-5.20482	-6.90635	-5.84753	-5.38685	-6.5502	-6.5069	-4.98134	-4.81129	-6.85887	-6.86449	-5.45813	-6.55068	-5.19877	-6.62736	-6.70069	-6.43534
Lrrc3	3.86707	4.01924	3.99546	5.28488	4.99925	5.08097	4.91023	4.75393	5.07973	2.78296	2.70985	2.66011	4.08656	3.94445	3.87951	4.47408	4.60351	4.46834	3.88933	3.82581	3.8967
Trpm2	-0.0886896	-0.442961	-0.417217	2.65874	2.58539	2.72	4.48328	4.64866	4.88578	-1.79531	-0.834474	-0.337482	0.111544	-0.383141	-0.560704	2.57712	2.70435	2.69806	3.08173	3.24622	3.00553
1810043G02Rik	3.00733	3.14369	2.97407	3.51697	2.97019	3.20599	3.20348	3.15341	3.24856	3.13104	2.96681	2.91146	3.1755	2.70146	2.88873	3.11046	3.27746	3.11864	3.57599	3.41955	3.43039
Pfkl	8.16302	8.27722	8.3075	8.33973	8.10269	8.28858	8.19886	8.05864	8.2124	8.5249	8.45604	8.29967	8.35733	8.11514	8.24873	8.14097	8.253	8.13489	8.60967	8.45298	8.69278
Aire	4.31898	4.50467	4.54805	3.71247	3.34486	3.65005	3.88074	3.46611	3.78724	5.1306	5.18789	4.99068	4.5903	4.36332	4.32596	3.7009	3.91387	3.70511	4.78044	4.57136	5.03074
Dnmt3l	9.02725	9.20963	9.09675	8.80279	8.56234	8.70248	7.49112	7.42291	7.42057	9.32264	9.36695	9.09205	9.20166	8.94679	9.05789	8.46095	8.68126	8.47663	8.54745	8.44934	8.51881
Icosl	4.51972	4.84972	4.57941	4.30872	4.0339	4.03438	4.22743	3.78243	4.26719	5.37869	5.34914	5.2023	4.61428	4.66125	4.41918	4.20424	4.5467	4.40917	4.62826	4.6139	4.82617
D10Jhu81e	5.11286	5.27881	5.18602	5.33217	5.00711	5.25017	5.17213	5.29606	5.29702	5.46208	5.41606	5.16034	5.27308	5.13654	5.19587	5.08587	5.17512	5.11977	5.42623	5.3957	5.40426
Pwp2	7.41937	7.66843	7.58438	8.14061	7.90496	7.89349	7.9384	7.81681	7.99446	7.55169	7.56649	7.33918	7.61821	7.43165	7.54987	7.7156	7.89337	7.77952	7.65942	7.55131	7.66031
Trappc10	4.96647	5.22308	5.17267	6.60404	6.38024	6.24897	6.60478	6.35999	6.73479	4.95313	4.99544	4.87612	5.19854	5.06482	4.98843	6.11662	6.32027	6.18583	5.63092	5.64887	5.63713
Agpat3	4.0327	4.16134	3.99546	3.75177	3.533	3.51286	3.25478	2.83078	3.27967	4.41775	4.46823	4.25468	4.15161	3.84762	4.01739	3.59805	3.90773	3.72108	4.31149	4.0994	4.31202
Rrp1	8.1265	8.19565	8.18552	7.89684	7.97014	7.9243	7.55813	7.41432	7.59834	8.01853	8.00948	8.08794	8.29544	7.95044	7.8744	7.80293	8.02575	7.86198	8.13196	8.10006	8.10606
Mir6907	-4.24249	-5.00775	-3.67595	-4.96818	-4.51685	-3.98242	-5.32139	-3.97306	-4.16446	-3.74285	-6.5069	-4.24437	-3.22633	-5.27391	-3.69456	-7.0431	-4.96571	-5.19877	-4.30543	-4.37876	-4.85038
Cstb	5.58055	5.74408	5.56348	5.84853	5.57987	5.73745	5.96382	6.13534	6.12901	5.55145	5.51512	5.29051	5.50801	5.1492	5.26576	5.30701	5.52112	5.28336	5.99767	5.91885	5.91698
Pdxk	5.10047	5.38922	5.29189	5.3646	5.21481	5.22459	5.072	4.85146	5.16357	5.30661	5.36693	5.28349	5.51552	5.24343	5.20798	5.29981	5.52981	5.35422	5.40366	5.3317	5.41289
Ilvbl	2.92542	2.95226	3.01853	2.81972	2.6227	2.83044	2.71753	2.51149	2.81445	3.05528	3.28589	3.14278	3.09761	2.87753	2.98882	2.8683	3.24861	2.87626	3.40193	3.42214	3.56607
Syde1	0.446804	0.587201	0.459208	0.412637	-0.152274	-0.681255	0.424566	0.274865	-0.0529526	1.58423	1.60684	1.09903	0.680565	0.820606	0.923417	0.857771	1.35019	0.895743	1.35564	1.34916	1.36556
Casp14	0.836456	1.15548	1.22405	3.4025	3.16825	3.06041	4.48328	4.20096	4.69308	0.191267	0.287516	0.0035545	1.4555	1.27555	1.26994	3.10538	3.3667	3.26747	3.82489	3.87769	3.82793
Ccdc105	-3.75707	-2.20039	-2.39584	-4.23122	-6.83877	-3.08934	-4.099	-4.62514	-3.27138	-3.74285	-2.60001	-2.65941	-2.69581	-3.68895	-2.0065	-3.13621	-3.09124	-5.19877	-2.72046	-3.24125	-2.52845
Slc1a6	-0.374598	-0.288928	-0.600663	-0.0774134	-0.463735	-0.44993	0.0361636	-0.101577	0.285572	0.0196553	-0.52962	-0.299515	0.0466932	-0.415931	-0.560704	0.269787	0.163569	0.182048	1.03798	0.438865	0.575889
2610008E11Rik	1.8492	1.58222	1.60945	2.02805	1.83011	1.6819	3.11463	2.67734	2.89082	2.7236	2.63009	2.40237	2.13123	1.75951	1.98414	2.44273	2.75539	2.5804	3.16218	3.12745	2.95483
Vmn2r81	-6.56442	-6.59271	-6.48331	-6.55315	-4.51685	-6.78978	-6.90635	-7.43249	-6.97182	-6.5502	-6.5069	-6.5663	-6.39625	-5.27391	-6.86449	-7.0431	-6.55068	-6.78374	-6.62736	-6.70069	-4.85038
Ppap2c	3.37662	3.543	3.50111	3.25582	3.00515	3.14244	2.87008	2.9843	3.00116	3.49283	3.53339	3.54874	3.5594	3.29214	3.50729	3.12808	3.39915	3.07269	3.60507	3.35324	3.54337
Mir6909	-4.24249	-5.00775	-6.48331	-6.55315	-4.51685	-6.78978	-6.90635	-7.43249	-4.16446	-6.5502	-6.5069	-6.5663	-4.81129	-5.27391	-6.86449	-7.0431	-4.96571	-5.19877	-6.62736	-6.70069	-6.43534
Mier2	5.48168	5.6976	5.60449	5.41083	5.18671	5.30331	5.14248	4.96705	5.14355	5.99065	6.01544	5.87119	5.83827	5.71074	5.72071	5.52224	5.70701	5.53113	6.00405	5.87462	5.9109
Theg	-6.56442	-6.59271	-3.02387	-3.38322	-3.66885	-3.98242	-3.20591	-2.4783	-3.27138	-3.74285	-6.5069	-4.98134	-4.81129	-5.27391	-2.77702	-2.79517	-1.26527	-3.0833	-3.16792	-1.1461	-2.34788
C2cd4c	-0.949713	-1.46343	-1.05704	-1.90929	-2.44646	-2.26622	-1.07346	-2.14709	-2.21693	-0.667557	-0.317075	-0.337482	-0.614891	-0.415931	-0.842117	-1.68554	-1.34122	-2.26017	-0.437531	-0.161528	-0.369249
Shc2	3.02242	3.35712	3.18735	2.8022	2.48541	2.67579	3.03176	2.81662	2.99252	3.52795	3.56858	3.41812	3.27441	3.09095	3.21367	3.02165	2.99815	2.93565	3.93202	3.8491	3.86043
Odf3l2	-3.75707	-2.68582	-4.89834	-3.74579	-5.25381	-3.61985	-5.32139	-7.43249	-4.16446	-4.96524	-3.69954	-3.39638	-4.81129	-4.53695	-3.16405	-7.0431	-4.22875	-5.19877	-3.16792	-3.89333	-6.43534
Madcam1	0.74846	0.302109	0.847611	0.847733	0.300777	0.504841	-0.21985	-0.0487893	-0.126326	0.917405	0.569916	0.0919104	0.592434	0.280677	0.727972	0.233029	-0.175637	0.435432	0.685528	0.612196	0.641477
Tpgs1	4.49695	4.47942	4.47597	4.22903	3.9838	4.21795	3.7056	3.71789	3.59709	4.34386	4.38564	4.21915	4.23947	3.96529	4.1558	3.68397	3.94218	3.65193	4.40951	4.2219	4.22377
Cdc34	8.64689	8.71417	8.65332	8.72759	8.49909	8.67359	8.31852	8.26526	8.32284	8.61136	8.53609	8.39547	8.75647	8.49389	8.58089	8.51062	8.67675	8.50221	8.65816	8.55681	8.58534
Gzmm	1.57	1.8039	1.96378	0.993748	0.723468	0.998123	0.191681	-0.612315	-0.101451	-0.107257	-0.240113	-0.0271423	1.00463	0.733583	0.635361	0.0337198	-0.0428816	0.0617533	-0.0574996	-0.042475	-0.458059
Bc1	4.75242	5.32578	5.32927	5.10462	5.05111	5.08328	4.37616	3.42471	4.58037	4.98362	5.86678	5.26935	4.8851	4.72843	5.17066	4.84907	5.23926	1.1529	5.69598	2.32998	5.40505
Bsg	8.64568	8.74111	8.66052	8.79409	8.55183	8.68871	8.4469	8.4056	8.46779	8.80146	8.72308	8.58792	8.75853	8.46899	8.57603	8.41835	8.63246	8.45463	8.71711	8.64128	8.63901
Hcn2	3.77876	4.13095	3.99141	4.86523	4.61501	4.69353	4.62357	4.295	4.63598	3.87502	3.75167	3.69226	4.212	3.98269	3.83682	4.52534	4.70848	4.61019	4.51156	4.42795	4.42497
Polrmt	5.8244	6.06483	5.91891	6.03861	5.8352	5.89563	5.68353	5.48656	5.80359	6.1273	6.15866	5.98276	5.97743	5.85301	5.91051	5.82515	5.98338	5.81455	6.23702	6.13438	6.19516
Fgf22	-2.47696	-3.78535	-2.78287	-2.46568	-2.19492	-3.08934	-1.6969	-2.67761	-1.54555	-4.22827	-4.18497	-4.24437	-3.22633	-4.05152	-4.05713	-2.65078	-2.15836	-2.26017	-1.58296	-2.17712	-2.04302
Rnf126	7.01972	7.20667	7.04747	7.17169	6.90301	7.03508	6.92426	6.74889	6.97171	7.24574	7.2332	7.04944	7.24839	7.00328	7.02454	6.97328	7.14835	6.94216	7.15	6.95987	7.06289
Fstl3	0.255756	0.326155	-0.21652	1.50755	1.01297	1.37513	0.715701	0.617355	1.23276	0.164045	-0.398375	-0.0585065	-0.287726	-0.383141	-0.235129	0.564235	0.815646	0.683869	0.338429	0.498986	-0.0954885
Prss57	-2.65753	-2.89227	-6.48331	-2.85271	-2.75131	-2.14592	-2.26249	-2.14709	-1.92742	-3.74285	-4.92194	-6.5663	-4.07432	-3.68895	-3.40505	-2.28821	-2.85024	-2.02885	-2.53989	-2.61322	-2.34788
Palm	5.33304	5.44724	5.39895	6.24066	5.99154	6.18732	6.89768	6.77977	6.98628	5.44592	5.51443	5.26777	5.69552	5.41754	5.55521	6.16773	6.33101	6.20228	6.5654	6.46814	6.55388
Misp	0.951277	1.142	0.716366	3.77441	3.39604	3.49909	4.51834	4.54371	4.84477	0.568741	0.927729	0.488981	1.76866	1.18004	1.2388	3.03505	2.84807	2.79935	2.61344	2.71082	2.45645
E130317F20Rik	0.575128	0.984721	0.951322	0.317218	0.455846	0.198905	0.577465	0.144935	0.559566	0.707188	0.731505	0.57325	1.05496	0.542005	0.682409	0.233029	0.217508	0.492388	0.532516	0.479223	0.662694
Ptbp1	9.83227	10.1353	10.0243	10.295	10.0476	9.98595	9.46033	9.13271	9.44239	9.84468	9.79747	9.74518	9.96262	9.74303	9.70108	9.80993	10.0327	9.85906	9.49997	9.42337	9.46814
Lppr3	3.13775	3.20981	3.31598	3.8011	3.71485	3.54896	3.39171	3.30306	3.60278	2.49692	2.52927	2.59105	3.46328	3.25617	3.21633	3.50669	3.47585	3.45108	3.42113	3.26076	3.52321
Mir6910	-2.04086	-3.13328	-3.67595	-2.16083	-2.59085	-2.88289	-4.58442	-5.11057	-3.06493	-2.64331	-2.25897	-3.75895	-1.75239	-2.61095	-2.34092	-4.72117	-3.74332	-2.53581	-2.72046	-2.7938	-2.97591
Prtn3	-1.43514	-1.94885	-1.1979	-1.06129	-1.28419	-1.9318	-1.48009	-1.65113	-1.41723	-1.05835	-2.80646	-1.52191	-1.35186	-2.10399	-2.61656	-1.55124	-0.996087	-1.42618	-1.9835	-0.919327	-1.48114
Elane	-3.3945	-5.00775	-4.16138	-3.74579	-2.93188	-3.98242	-3.44692	-3.97306	-3.06493	-6.5502	-6.5069	-6.5663	-2.93682	-6.85887	-6.86449	-3.87317	-6.55068	-4.46181	-6.62736	-5.11572	-4.85038
Cfd	-2.86398	-1.46343	-1.95974	-1.34369	-1.70949	-2.26622	-1.6969	-2.07494	-0.994536	-2.30227	-0.952311	-2.65941	-2.93682	-2.46656	-2.34092	-1.91381	-1.59648	-3.61381	-2.23504	-5.11572	-2.7349
Med16	5.58628	5.7563	5.68568	5.73254	5.56184	5.622	5.15468	4.91319	5.16357	5.64117	5.72762	5.55814	5.7417	5.56293	5.58647	5.47728	5.69814	5.53452	5.58362	5.35832	5.56572
R3hdm4	4.88421	5.13394	5.01704	5.01148	4.68919	4.85272	4.50251	4.20911	4.36525	5.21343	5.08882	4.96752	5.04825	4.89141	4.9008	4.76547	5.00055	4.76845	5.22478	4.94992	5.25422
Kiss1r	-0.783063	-0.217669	-0.506026	-0.998558	-0.861495	-0.640033	-0.306438	-1.20367	-0.203632	-1.05835	-0.624256	-0.893876	-0.246503	-0.630056	-0.325326	-0.853271	-0.28389	-0.15438	0.192824	-0.100774	0.194018
Arid3a	3.14466	3.36294	3.47814	3.42842	3.37676	3.04469	3.93521	3.50341	3.99469	3.757	3.69155	3.67091	3.47873	3.26912	3.08534	3.36947	3.5513	3.463	4.74714	4.562	4.70868
Wdr18	7.46633	7.6621	7.57882	7.48962	7.28575	7.32551	6.72812	6.47918	6.65629	7.62184	7.63145	7.50642	7.5604	7.37886	7.30786	7.16902	7.3484	7.23993	7.33455	7.18434	7.27019
Grin3b	-0.891998	-0.484184	-0.374782	-0.720257	-0.498925	-0.640033	-0.430618	-0.292942	-0.203632	-1.2648	-1.46251	-1.35685	-0.723825	-0.928137	-1.19206	-0.668056	-0.573396	-0.593912	-1.49807	-0.769949	-0.762913
Tmem259	6.70456	6.82607	6.71591	6.77089	6.55529	6.71962	6.4818	6.35694	6.54573	6.81462	6.74443	6.72961	6.89132	6.67482	6.65478	6.66394	6.83208	6.65128	6.95066	6.8252	6.91822
Cnn2	6.35649	6.50516	6.39532	6.21276	6.13403	6.10447	5.39143	5.27076	5.36106	6.56436	6.58734	6.46143	6.57152	6.23405	6.27235	6.06134	6.29736	6.08335	6.13482	6.14735	6.17084
Abca7	4.10535	4.14792	4.22319	3.60041	3.53952	3.31482	3.5041	3.25488	3.52703	4.65376	4.5106	4.51784	4.1224	4.0367	3.88287	3.41736	3.82762	3.79652	4.84076	4.77657	4.91505
Hmha1	4.97813	5.24531	5.26195	5.36609	5.15239	5.14502	5.26075	4.93956	5.27106	5.26798	5.20003	5.1739	5.33888	5.11015	5.09588	5.21164	5.47273	5.24796	5.61075	5.52963	5.56572
Polr2e	8.26773	8.43921	8.31177	8.20783	7.94622	8.11	7.12492	7.05164	7.11075	8.52172	8.51326	8.30382	8.35482	8.08543	8.18217	7.81309	8.00888	7.80656	7.919	7.84711	7.78798
Gpx4	9.19388	9.2596	9.15618	9.12554	8.90335	9.09599	8.53967	8.53173	8.50762	9.2905	9.31813	9.13368	9.21255	8.94589	9.00253	8.82893	9.03649	8.85648	9.21089	9.07598	9.15469
Sbno2	5.65928	5.88985	5.82247	6.21069	5.92506	5.95274	6.1869	5.79497	6.13981	6.04808	6.08719	5.9243	5.88016	5.65164	5.6647	5.84241	6.03311	5.93587	6.3252	6.27391	6.34335
Stk11	6.97243	7.08622	7.1081	7.16206	6.99856	7.05894	6.89101	6.69252	6.9282	7.08676	7.04036	6.98673	7.09397	6.92361	6.92434	6.85352	7.03393	6.87659	7.10428	7.01367	7.15068
Dos	4.91586	5.1651	5.09554	5.36609	5.21005	5.2176	5.15198	4.88011	5.17634	5.1013	5.20606	5.0834	5.5356	5.27651	5.25608	5.33709	5.58279	5.36251	5.76577	5.68706	5.81762
Atp5d	7.4369	7.59348	7.45287	7.56847	7.28882	7.5006	7.1605	7.13766	7.17276	7.60549	7.648	7.43291	7.58022	7.34745	7.44094	7.26688	7.43223	7.27519	7.62361	7.49507	7.56281
Midn	7.88569	8.14205	8.06714	8.07136	7.91908	7.86849	7.74801	7.39401	7.75371	7.52118	7.53587	7.47253	8.21391	7.98097	7.9633	7.70368	7.9279	7.77868	8.01712	7.91626	7.99348
Cirbp	5.39014	5.46495	5.4217	5.18706	5.17699	5.14354	4.16578	4.0182	4.1773	5.15414	5.14818	5.25108	5.58639	5.27844	5.20463	5.16178	5.39733	5.16645	5.18923	4.94722	5.07295
1600002K03Rik	2.43839	2.41011	2.51387	2.36273	2.39724	2.63018	1.99149	2.18406	1.88305	2.18112	2.36654	2.20519	2.48333	2.33342	2.14394	2.05757	2.40061	1.95436	2.30042	2.23889	2.39438
Efna2	2.89296	3.09904	2.89824	2.30172	2.0285	1.94154	1.62113	1.339	1.53994	3.05528	3.29238	3.1324	3.04462	2.8433	3.07362	2.43061	2.72312	2.36347	3.16544	2.59623	3.03837
Mum1	6.54981	6.67452	6.67167	6.20986	5.93951	6.12292	5.67273	5.53959	5.5878	7.10096	7.14404	6.86846	6.8273	6.5525	6.69812	6.17138	6.41457	6.23672	6.96475	6.83179	6.92893
Ndufs7	5.89936	5.91137	5.86293	5.7685	5.53436	5.76697	4.96054	4.97398	5.03696	6.09388	6.11217	5.82252	5.9796	5.7017	5.83053	5.46098	5.65847	5.48041	5.74578	5.54576	5.61553
Gamt	0.635249	0.75602	0.792818	0.946699	0.612436	0.576543	0.273558	-0.137873	0.304309	1.32632	0.841829	0.980593	0.659032	0.321035	0.392903	0.731691	0.883952	0.683869	1.0237	1.17583	1.20129
Dazap1	7.48125	7.6075	7.6409	7.40078	7.25769	7.23007	6.99499	6.70682	6.98538	7.74047	7.52713	7.68066	7.68132	7.40637	7.36321	7.18925	7.44818	7.19488	7.51132	7.40923	7.45293
Mir6911	-4.97946	-4.27078	-6.48331	-6.55315	-6.83877	-6.78978	-6.90635	-7.43249	-6.97182	-4.96524	-6.5069	-6.5663	-4.81129	-6.85887	-4.54256	-5.45813	-3.74332	-6.78374	-6.62736	-2.61322	-4.85038
Rps15	9.75028	9.81454	9.71066	9.80343	9.58002	9.80942	9.35873	9.38568	9.37831	9.90822	9.914	9.65145	9.85062	9.55692	9.65547	9.51408	9.66309	9.51004	9.84994	9.78629	9.75898
Apc2	1.34847	1.76924	1.55561	1.68047	1.46956	1.7377	2.28594	1.89618	2.53002	0.9655	1.03999	0.800021	1.31111	0.915913	1.12987	1.60436	1.9291	1.81245	2.44679	2.26798	2.27547
2310011J03Rik	4.65898	4.69904	4.68474	4.36646	4.16334	4.27833	4.06591	4.11681	4.07189	4.85547	4.72132	4.84256	4.91493	4.64942	4.74884	4.45226	4.64838	4.40052	5.03219	4.97395	4.94675
Pcsk4	0.997819	1.22107	0.829577	1.39522	1.24337	1.57216	1.77664	1.65231	2.21554	1.15716	1.44147	1.04103	1.46794	0.703368	0.987264	1.19052	1.49917	1.34038	2.09032	1.7464	1.93535
Reep6	5.08887	5.45952	5.24759	5.31606	5.04196	5.00748	4.50357	4.00889	4.41996	5.23157	5.17478	5.18231	5.39288	5.20216	5.13164	5.05658	5.32392	5.20388	5.13212	5.13418	5.12833
Adamtsl5	0.575128	0.954186	0.900398	0.914459	0.259257	0.390129	0.801008	0.527508	0.829084	1.27635	0.787721	0.691087	0.89837	0.862225	0.712944	0.808653	0.725448	0.80872	2.31809	2.26221	2.46854
Plk5	4.01017	4.13095	3.94819	5.38386	5.1686	5.24536	5.31735	5.1783	5.37276	3.39671	3.39246	3.1701	4.23765	3.95411	3.82289	4.80826	4.93767	4.76268	5.22244	5.06377	5.06201
Mex3d	4.61859	4.77416	4.81189	4.10238	3.78419	3.75615	4.06304	3.59334	3.87289	4.82864	4.87085	4.74033	4.7465	4.41783	4.54119	3.92773	4.2478	4.09967	4.73951	4.54189	4.63142
Mbd3	7.71265	7.74484	7.74423	7.3645	7.28252	7.39811	6.75865	6.55929	6.69939	7.73339	7.61228	7.69307	7.83174	7.49448	7.46944	7.19404	7.41412	7.27282	7.48256	7.35621	7.45938
Uqcr11	6.22572	6.2015	6.12564	6.20153	5.96354	6.16242	5.82008	5.89716	5.84056	6.35763	6.2865	6.07868	6.17099	6.02013	5.99835	5.92575	6.00319	5.92943	6.33319	6.17218	6.23775
Tcf3	7.23293	7.50541	7.34691	7.12094	6.92661	6.95579	6.4756	6.24446	6.45432	7.55169	7.51191	7.42371	7.46997	7.25593	7.31052	6.99162	7.193	7.02834	7.51627	7.33609	7.44127
Onecut3	-3.10499	-4.27078	-3.02387	-1.79826	-2.19492	-2.26622	-3.73643	-2.90893	-2.5795	-1.90634	-2.60001	-3.39638	-2.93682	-2.77141	-2.61656	-3.13621	-4.96571	-3.61381	-2.37943	-3.24125	-4.85038
Atp8b3	1.36039	1.56211	1.49969	2.19169	1.81586	1.90022	1.42008	1.4532	1.63181	1.72126	1.69767	1.52646	1.64267	1.43114	1.82551	1.68142	2.1111	1.85651	1.86048	1.85773	2.06052
Rexo1	6.28009	6.59542	6.54891	6.32395	6.14333	6.16242	5.92753	5.51386	5.96169	6.62176	6.60798	6.55345	6.51495	6.29958	6.27746	6.11378	6.38835	6.16372	6.45994	6.38528	6.42478
Klf16	6.23789	6.45527	6.38069	5.656	5.36854	5.51827	5.1768	5.08739	5.17761	6.21902	6.15733	6.12348	6.44865	6.21978	6.34907	5.51556	5.75225	5.55305	5.95408	5.80884	5.89642
Abhd17a	6.21591	6.27592	6.22211	6.32586	6.13007	6.25273	5.80209	5.78743	5.87778	6.24726	6.25444	6.12217	6.30397	6.00976	6.0527	6.02249	6.17831	5.98134	6.22107	6.0266	6.15642
Adat3	3.30131	3.36003	3.18025	3.45107	3.15416	3.12161	3.27728	3.01562	3.1536	3.85388	3.97389	3.7409	3.76236	3.55792	3.63636	3.53339	3.71024	3.58368	3.87149	3.79816	3.76065
Scamp4	6.22531	6.39864	6.34939	6.15184	5.92215	5.98026	5.79474	5.61378	5.75802	6.40599	6.46841	6.23116	6.37751	6.19556	6.21049	5.95426	6.10463	5.95836	6.39484	6.3023	6.39617
Mir6912	-3.10499	-3.78535	-4.16138	-6.55315	-6.83877	-5.20482	-5.32139	-2.78864	-3.51238	-3.74285	-2.41944	-3.75895	-3.22633	-3.39944	-3.16405	-4.72117	-2.15836	-4.46181	-3.45743	-5.11572	-4.11341
Csnk1g2	7.35602	7.50327	7.50866	7.28103	7.16114	7.17952	6.9007	6.6577	6.8302	7.50635	7.30096	7.41678	7.57736	7.27852	7.32047	7.04677	7.3109	7.09249	7.40012	7.32523	7.34305
Btbd2	6.03619	6.27708	6.20035	6.82961	6.66964	6.65433	6.80907	6.53986	6.86098	6.30953	6.34387	6.18336	6.29397	6.05345	6.03732	6.54151	6.66531	6.54143	6.60671	6.50465	6.64231
Mknk2	6.44907	6.68705	6.59	7.23832	6.99994	7.07972	7.05392	6.77643	7.10792	6.60857	6.59458	6.50399	6.92017	6.74324	6.73671	7.28158	7.39742	7.21846	6.99206	6.87969	6.93902
Mob3a	3.88988	4.252	4.12495	4.90577	4.64252	4.66503	4.85894	4.72517	5.12786	4.26278	4.07712	4.0676	4.50989	4.31418	4.15302	4.58216	4.88447	4.54998	4.8967	4.8515	4.81674
Izumo4	0.673982	0.277656	0.59351	1.61176	1.17803	1.33434	0.868436	0.691628	1.54782	-0.0744668	-0.317075	-0.500212	0.952478	1.01764	0.536394	1.15166	1.79362	1.46893	0.685528	0.733942	1.18671
Ap3d1	6.95386	7.21092	7.18125	6.93281	6.77904	6.72432	7.02207	6.69042	7.03862	7.2185	7.33575	7.22435	7.15341	6.96757	6.95938	6.77499	7.00643	6.8757	7.30735	7.2192	7.30096
Dot1l	6.44733	6.8035	6.71406	6.7559	6.57974	6.41647	6.5258	5.9172	6.54105	6.91447	6.93046	6.84693	6.81852	6.68259	6.56217	6.6704	6.96589	6.77456	6.85053	6.7244	6.82778
Plekhj1	5.72588	5.85928	5.83665	5.66087	5.41832	5.53974	4.8431	4.72201	4.77091	5.9741	5.88193	5.6955	5.90324	5.57497	5.77463	5.31088	5.50291	5.32577	5.64089	5.4244	5.46137
Sf3a2	7.11451	7.43477	7.34215	6.98855	6.70051	6.72826	6.22245	5.95377	6.23901	7.38321	7.45138	7.27831	7.37348	7.16028	7.16195	6.88718	7.10094	6.86068	7.18131	7.12755	7.12655
Amh	-0.414676	0.0655032	-0.333559	-1.69517	-2.08389	-0.859042	-1.86196	-2.30321	-2.5795	-0.527832	-1.64892	-1.01171	-1.1868	-0.792785	-1.82009	-2.39924	-2.02711	-2.13988	-1.2698	-1.49123	-1.57736
Jsrp1	0.00543259	0.0937922	0.387059	-0.825226	-0.571988	0.00463619	-1.77707	-1.16571	-1.04108	-0.484111	-0.576162	-0.26252	-0.167432	-0.383141	-0.123018	-0.301629	-0.668033	-0.675212	0.630033	0.397346	-0.131558
Oaz1	2.80844	2.80604	2.78582	2.62925	2.38764	2.54338	2.03909	2.22393	2.06984	2.7236	2.71469	2.55004	2.72009	2.36271	2.48203	2.21193	2.72777	2.16171	2.56986	2.1604	2.4865
Mir1982	-4.24249	-5.00775	-6.48331	-4.23122	-5.25381	-5.20482	-4.099	-3.97306	-6.97182	-3.38028	-4.92194	-3.39638	-2.93682	-4.05152	-3.40505	-4.72117	-4.22875	-3.97638	-4.30543	-4.37876	-4.85038
Lingo3	0.177044	0.227471	0.0244886	-0.249366	-0.180563	0.152735	-0.756604	-0.98955	-0.905727	1.01204	0.841829	0.57325	0.203663	0.10691	0.37392	0.0337198	-0.210826	0.454668	1.34419	0.935938	1.21571
Lsm7	6.36132	6.44844	6.35136	6.45791	6.18134	6.39835	5.61599	5.75223	5.7791	6.48786	6.43543	6.22425	6.33994	6.13848	6.2115	6.00998	6.19731	5.98465	6.265	6.17564	6.12571
Sppl2b	4.01017	4.36222	4.20931	4.50417	4.30397	4.28637	4.41501	4.24479	4.48403	4.4894	4.47395	4.28779	4.20459	4.10185	4.07142	4.3095	4.59971	4.40917	4.60447	4.48976	4.46175
Tmprss9	-2.65753	-1.46343	-2.57642	-0.213297	-0.772686	-0.41474	-0.367192	-0.691027	-0.40196	-2.15788	-2.11458	-1.81141	-0.78154	-2.21502	-2.95759	-0.703246	-0.484587	-0.183824	-1.07277	-1.27442	-1.68045
Timm13	6.64091	6.6524	6.59134	6.50231	6.29838	6.52834	5.62186	5.73068	5.6049	6.81078	6.70544	6.57469	6.72285	6.4399	6.53225	6.22003	6.36165	6.22382	6.46094	6.31664	6.32059
Lmnb2	6.85646	7.08886	7.05767	6.80014	6.69419	6.68101	6.32382	6.05773	6.22125	7.123	7.09777	7.0987	7.14932	6.91107	6.94759	6.71336	6.97717	6.80486	7.17223	7.06491	7.19322
Gadd45b	4.27871	4.49807	4.47307	3.68645	3.48878	3.43784	2.66919	2.62955	2.73036	3.87502	4.07712	3.98733	3.9268	3.82675	3.86768	3.1578	3.33044	3.09431	3.96604	3.75567	3.83729
Gng7	1.01301	1.37884	1.26489	1.89394	1.70426	1.34465	1.73389	1.44095	1.77302	1.18451	1.22781	1.12719	1.33846	1.14675	0.949296	1.95408	1.91285	1.68794	1.91568	1.91034	2.26163
Diras1	1.38394	1.44621	1.2514	0.722978	0.10374	0.329161	-0.566501	-0.638078	-0.596776	1.4098	1.54295	1.50516	1.56375	1.16903	0.999701	0.857771	1.32584	0.793692	1.23683	1.47424	1.54766
Slc39a3	1.7256	1.88707	1.79746	1.77328	1.07411	1.45339	1.088	1.07133	1.35461	1.89688	2.03613	1.59861	1.88452	1.97085	1.97787	1.91401	2.03052	1.77468	1.81144	1.48419	2.22644
Sgta	7.02605	7.2464	7.14798	7.16035	6.92661	7.00758	6.87327	6.70201	6.90096	7.25886	7.26015	7.09915	7.22294	6.99648	7.01672	6.87865	7.05515	6.90003	7.27474	7.17401	7.21021
Thop1	7.892	8.12502	8.02715	7.86134	7.59878	7.7203	6.88145	6.69009	6.80944	8.22392	8.18523	8.05729	8.0667	7.86035	7.88554	7.65621	7.81817	7.67268	7.83866	7.73075	7.75225
Creb3l3	-0.414676	-0.864788	-0.108267	-1.69517	-1.41251	-1.74539	-1.17843	-1.54985	-1.04108	0.0196553	0.338591	-0.0271423	-0.841661	-0.75035	-0.29463	-0.934571	-0.360852	-0.675212	0.552554	0.717166	0.764334
Map2k2	6.93455	7.0734	6.98341	6.9994	6.79932	6.96605	6.13821	6.09901	6.14956	7.14535	7.2207	6.96301	7.07555	6.83537	6.96137	6.7119	6.87099	6.69895	6.85961	6.68666	6.77518
Zbtb7a	5.56776	5.87056	5.67688	5.14773	4.88019	4.90065	4.78931	4.40237	4.72732	5.23893	5.27651	5.18315	5.96103	5.71548	5.79395	4.76547	5.15366	4.89354	5.44645	5.19299	5.39795
Pias4	5.82816	6.01115	5.95523	5.69508	5.49466	5.65498	5.37065	5.32427	5.34531	6.1826	6.22717	5.94174	5.93495	5.73615	5.81785	5.3708	5.62081	5.41686	5.97465	5.80736	5.84572
Eef2	11.6957	11.9436	11.8506	11.8869	11.6426	11.6735	11.4914	11.2476	11.4658	11.9154	11.9361	11.7998	11.8919	11.7056	11.7097	11.6567	11.8566	11.6941	11.8659	11.8054	11.8432
Snord37	-2.04086	-1.83782	-2.09099	-2.85271	-1.70949	-2.54185	-2.99946	-3.18457	-4.16446	-1.42092	-1.86304	-2.31837	-1.53827	-1.81448	-0.887205	-2.65078	-1.34122	-1.82954	-1.49807	-1.9458	-0.820629
Dapk3	5.68972	5.82962	5.74281	5.33902	5.15026	5.30726	5.00092	4.96009	5.01864	5.88208	5.90063	5.76881	5.73529	5.5476	5.54305	5.15933	5.39	5.22013	5.894	5.86513	5.98541
Atcayos	-4.97946	-6.59271	-3.67595	-4.23122	-6.83877	-6.78978	-6.90635	-7.43249	-6.97182	-6.5502	-3.69954	-4.98134	-4.81129	-4.53695	-3.69456	-7.0431	-6.55068	-5.19877	-6.62736	-5.11572	-3.26541
Nmrk2	0.469	0.373076	0.505379	0.412637	0.661071	0.72592	0.511502	0.302216	0.479395	0.505082	0.569916	0.0919104	0.522613	0.217941	0.354683	0.116776	0.568265	0.182048	0.491586	0.438865	1.03227
Atcay	3.98921	4.22027	4.17758	3.21669	2.88061	2.93984	2.00354	1.67864	1.89546	4.18197	4.23541	4.09637	4.26997	4.1628	4.17512	3.09518	3.40497	3.09738	3.81455	3.85869	3.84891
Zfr2	-2.17211	-1.73473	-0.810881	-0.880722	-1.98079	-2.03489	-2.15146	-2.22304	-2.5795	-4.22827	-1.37762	-2.47884	-2.93682	-1.90468	-2.61656	-1.55124	-1.50628	-2.26017	-1.49807	-2.45276	-0.943485
Matk	-0.12148	-0.252858	0.258161	0.626762	0.360898	0.329161	0.127072	0.0988878	-0.0769981	-0.527832	0.0322593	-0.0905677	0.173605	-0.0644584	0.00587958	1.0176	0.780241	0.454668	1.06613	0.861556	1.08036
Mrpl54	5.04614	5.21424	5.03584	5.02664	4.8534	5.0236	4.40936	4.34846	4.41996	5.21426	5.17478	4.95971	5.14726	4.78903	4.89165	4.70635	4.95066	4.66386	4.868	4.89876	4.85295
Apba3	5.25855	5.37199	5.32365	5.07119	4.82967	4.9024	4.73796	4.53293	4.71687	5.43671	5.37613	5.32965	5.26062	5.13513	5.05102	4.87688	5.02344	4.89001	5.50096	5.33033	5.41992
Mir3057	-2.17211	-2.89227	-3.67595	-3.38322	-4.51685	-3.98242	-3.44692	-4.26257	-3.80189	-4.96524	-4.18497	-4.98134	-2.48936	-3.68895	-4.54256	-3.58366	-3.38075	-4.46181	-5.04239	-5.11572	-3.26541
Tjp3	3.51639	3.48544	3.62913	3.87207	3.81317	3.90632	3.96632	3.79813	4.02041	3.53859	3.63648	3.67806	3.77242	3.60158	3.54808	3.93204	4.05388	3.87715	4.22829	4.20244	4.32038
Pip5k1c	6.34078	6.65715	6.58799	6.26404	5.99471	5.99383	5.56304	5.21339	5.46568	6.51303	6.49574	6.37162	6.56863	6.40981	6.39364	5.93829	6.24719	6.03544	6.31937	6.29949	6.25575
Cactin	6.69282	6.88922	6.88697	6.64974	6.51699	6.58784	6.20983	6.00617	6.19733	6.79756	6.69139	6.73791	6.9661	6.73253	6.70573	6.56412	6.82667	6.62313	6.77339	6.65453	6.75124
Tbxa2r	2.29045	2.35858	2.36532	4.61364	4.25464	4.57052	4.24149	4.10327	4.2767	0.629709	0.363465	0.201883	3.12535	2.98818	3.0105	4.54327	4.56632	4.53537	3.28104	3.21071	3.18488
Gipc3	-3.10499	-1.94885	-1.62533	-0.575867	-1.48122	-2.39746	-1.17843	-1.24267	-1.61426	-2.64331	-2.60001	-3.39638	-1.87269	-0.592088	-1.57908	-1.9987	-1.6927	-0.51695	-1.4179	-1.02826	-1.57736
Hmg20b	5.3017	5.45544	5.38744	5.77356	5.5218	5.69529	5.52384	5.38908	5.63667	5.30584	5.34758	5.10037	5.53042	5.29879	5.39202	5.43036	5.67964	5.45437	5.67386	5.63331	5.62164
Mfsd12	2.29045	2.6337	2.53628	1.91853	1.45124	1.76097	1.77664	1.37808	1.70414	2.95957	3.02253	2.80221	2.84454	2.81532	2.78117	2.21193	2.49098	2.2904	3.31369	3.30634	3.33119
4930404N11Rik	1.97861	2.04754	2.17133	1.68047	1.5406	1.42454	1.23831	1.14115	1.17284	2.60715	2.20391	2.3194	2.69915	2.13831	2.27251	1.99856	2.25345	1.85651	3.06439	2.99454	3.07444
Fzr1	6.84907	7.06561	6.93731	6.58368	6.31367	6.46155	6.36613	6.13225	6.24022	7.10119	7.07065	6.95125	6.79804	6.6114	6.58685	6.07374	6.31872	6.12447	6.98632	6.84681	6.93984
Dohh	6.96684	7.07806	6.95743	6.8174	6.61771	6.85487	6.02679	6.09021	6.00421	7.18229	7.14224	6.98023	7.09272	6.87615	6.96633	6.59206	6.75182	6.53946	6.90561	6.68935	6.7864
Mir6913	-4.24249	-3.42278	-4.16138	-2.16083	-5.25381	-3.61985	-5.32139	-3.73205	-3.27138	-3.74285	-4.18497	-2.86586	-3.22633	-3.68895	-3.69456	-3.34266	-3.09124	-4.46181	-3.82	-5.11572	-3.26541
Smim24	-0.633686	-0.759818	-0.928717	-0.4034	-0.363041	-0.44993	0.369773	-0.175106	-0.101451	-0.82228	-0.834474	-1.07445	-0.723825	-0.928137	-1.08313	-0.668056	-0.0749428	-0.554918	0.338429	0.799159	0.683603
Nfic	4.44471	4.82251	4.87149	5.60452	5.48512	5.33854	5.50437	5.04197	5.51778	4.46033	4.48249	4.28935	4.86055	4.71997	4.62386	5.16361	5.34149	5.25415	5.3067	5.3495	5.29386
Celf5	4.13688	4.48744	4.38474	5.74463	5.51299	5.45844	5.73186	5.36861	5.85692	4.02628	4.0639	3.82064	5.19574	5.02339	4.86131	6.00964	6.25567	6.02944	5.60357	5.50419	5.59291
Ncln	6.85251	7.05239	6.94623	7.0018	6.82734	6.94249	6.7004	6.50883	6.7172	7.01645	7.08029	6.88736	7.04682	6.85118	6.9227	6.84802	7.05075	6.90046	7.14238	7.00029	7.10079
S1pr4	0.730198	0.302109	0.0865496	0.685258	0.172453	0.265503	-0.086172	0.174837	0.0616071	0.164045	0.363465	-0.457777	0.345217	0.280677	0.553367	0.45675	0.319688	-0.15438	0.823856	0.119492	0.619944
Gna15	3.17198	3.38886	3.48967	4.46991	4.24802	4.22494	4.74784	4.61838	4.84397	3.24259	3.17434	2.98637	3.50914	3.22194	3.31169	4.39725	4.54406	4.31364	4.50128	4.36338	4.43734
Gna11	5.93667	6.17734	6.11358	5.95291	5.85144	5.74574	5.49639	5.25466	5.48582	6.02652	5.99369	5.88156	6.14218	5.89956	5.96107	5.66922	5.88941	5.65947	6.0746	5.95953	6.06973
Aes	7.13309	7.2948	7.18436	7.06833	6.91622	7.01727	6.35236	6.23206	6.32782	7.36652	7.31118	7.28672	7.30538	7.01812	7.01194	6.86727	7.07537	6.84914	6.87137	6.80326	6.76816
Tle2	0.554518	0.587201	0.505379	0.993748	0.527547	0.6111	0.293321	0.218558	0.341067	0.629709	0.859423	0.691087	0.861138	0.300997	0.335187	0.578956	0.391838	0.454668	0.721373	0.418255	0.619944
Tle6	3.31056	3.4087	3.36062	3.04862	2.65508	2.75132	1.62113	1.29883	1.68996	3.5226	3.57924	3.40955	3.24941	3.18689	2.96365	2.36842	2.73241	2.5804	2.58939	2.40522	2.58425
BC025920	-0.189384	-0.116975	0.0558528	-0.110203	-0.73025	0.287036	-0.0359862	0.0187175	0.208093	0.392314	0.591133	0.709823	0.371934	0.0599889	0.101299	-0.0544111	0.526139	0.435432	0.383872	0.013559	0.724533
Sirt6	4.72502	4.99178	4.93823	4.67146	4.36151	4.50542	4.22615	4.05585	4.28969	5.12001	5.08509	5.08071	5.01473	4.68657	4.71624	4.50909	4.68474	4.56111	5.02773	4.99585	5.06002
Ankrd24	3.31975	3.4585	3.348	3.05972	2.65908	3.06665	2.35809	2.1086	2.44814	3.52795	3.42532	3.33909	3.59385	3.22461	3.30669	2.99445	3.14455	2.9861	3.58818	3.64915	3.54051
Gm10778	4.92593	5.17258	5.06118	5.389	5.06247	5.0647	4.97208	4.82989	5.00582	5.00583	5.02399	4.68222	4.9486	4.68561	4.74884	4.71471	4.93566	4.7295	5.01244	4.80463	4.85871
Zfp433	4.30208	4.41642	4.32324	4.15507	3.90858	3.93217	3.95551	3.62888	4.00618	4.4784	4.53954	4.1994	4.06625	3.94929	4.00357	3.44173	3.93213	3.7191	4.26822	4.23816	4.13926
Zfp781	5.1992	5.51156	5.39743	5.47026	5.21617	5.31646	5.62479	5.28025	5.61479	5.78491	5.78628	5.5248	5.41713	5.25194	5.20463	5.1691	5.51911	5.32315	5.57324	5.50419	5.67417
Zfp873	3.0299	3.29451	3.14787	3.07073	2.80328	2.64693	3.22164	2.73868	3.16389	3.34006	3.25963	3.30252	3.01102	2.95009	2.86514	2.77229	3.2615	2.96948	3.31075	3.28942	3.23177
AU041133	0.533609	0.227471	0.656245	0.523669	0.962125	0.787649	1.40199	0.670794	1.29028	1.30155	1.24129	0.88491	0.637173	1.06594	0.233547	0.678003	1.04178	0.838315	1.03798	0.815013	0.840786
Zfp938	3.09914	3.2386	3.15875	3.07073	2.89085	2.88794	3.0695	2.93274	2.99252	3.62846	3.39849	3.32092	3.11352	2.88764	2.96682	2.82573	3.2711	2.94248	3.29597	3.38279	3.50277
Gm1553	-6.56442	-6.59271	-6.48331	-6.55315	-6.83877	-5.20482	-5.32139	-7.43249	-6.97182	-6.5502	-6.5069	-3.75895	-4.81129	-6.85887	-6.86449	-7.0431	-3.38075	-5.19877	-6.62736	-5.11572	-6.43534
1190007I07Rik	3.09914	3.00534	2.99445	2.77553	2.27236	2.61323	2.01549	1.84596	1.99685	3.47632	3.58189	3.25547	3.12535	3.00686	2.98257	2.54374	2.78248	2.38368	3.1292	2.56844	2.87072
Tdg	-0.498334	-0.759818	-0.755386	-1.06129	-1.62932	-1.50438	-1.6969	-1.3664	-1.54555	-0.321382	-0.952311	-1.70832	-0.78154	-0.881594	-1.57908	-1.26174	-2.30275	-0.761369	-0.650075	-1.5714	-1.22589
Glt8d2	-0.783063	-0.811349	-0.868596	-0.720257	-0.429384	-0.560961	-0.840262	-1.8779	-1.13893	-0.441676	-0.778979	-0.26252	-0.78154	-0.928137	-0.560704	-1.11236	-1.05882	-1.57428	0.0591453	-0.972766	-0.820629
Hcfc2	2.29666	2.61918	2.30786	2.45528	2.19189	2.06509	2.91861	2.40828	2.84036	2.58679	2.29723	2.23136	2.38838	2.35787	2.33764	2.1492	2.41222	2.38368	3.05739	2.99106	2.87072
Nfyb	6.59813	6.87094	6.75435	7.02605	6.72764	6.81905	6.8329	6.64507	6.90192	6.71995	6.74295	6.60816	6.82277	6.5738	6.68998	6.67704	6.98666	6.65102	7.00212	6.73381	6.95631
1700028I16Rik	-0.68178	-1.46343	-1.05704	-0.487058	-0.268919	-0.95689	-0.430618	-0.803137	-0.631966	-0.484111	-1.29745	-1.52191	-1.11085	-1.43261	-1.3099	-0.600152	-0.769317	-0.479956	-0.0881964	-0.042475	-0.326814
Txnrd1	8.48929	8.80232	8.65836	9.07834	8.8344	8.72287	8.47428	8.18827	8.50585	8.45643	8.47114	8.3279	8.56226	8.38329	8.386	8.40628	8.68829	8.46638	8.68287	8.52509	8.62582
Eid3	0.00543259	0.252782	0.31111	0.626762	0.474108	0.105038	0.312818	-0.95676	0.105	-0.400453	-0.16705	-0.543933	0.0794832	-0.09069	-0.635666	-0.668056	-0.175637	-0.374346	-0.323575	-1.08598	-0.369249
Chst11	1.26213	1.5722	1.29148	3.11041	2.70232	2.67579	4.39228	3.87755	4.46853	2.01585	1.98896	1.74204	1.60937	1.44946	1.20698	3.29118	3.35772	3.42937	3.7291	3.67977	3.92551
Slc41a2	-0.891998	-0.57034	-0.0403625	1.19505	0.70812	0.390129	1.92337	1.62007	2.05332	-0.400453	-0.834474	-1.2809	-1.1868	-1.30429	-1.65503	0.305632	0.415108	0.335204	1.21185	0.750525	1.5013
D10Wsu102e	6.38047	6.63024	6.56841	6.08958	5.79853	5.8561	6.05961	5.82327	5.98692	6.83607	6.81207	6.66867	6.71342	6.49661	6.58221	5.94114	6.25648	6.12897	6.63489	6.65535	6.57467
Aldh1l2	0.919393	1.23384	1.15332	1.22164	0.962125	0.875556	0.894549	-0.0661714	0.816087	1.35067	1.2142	1.47262	1.21108	1.12412	0.949296	0.808653	0.916929	0.747645	0.904026	0.846208	1.04848
A230046K03Rik	7.86988	7.9303	7.88158	8.09515	7.97405	8.04504	7.9432	8.01009	8.07586	8.17031	8.32594	7.9694	7.92631	7.76266	7.80954	7.75441	7.91916	7.70052	8.11427	7.97301	8.19805
Appl2	3.91838	4.21706	4.22492	4.63606	4.35167	4.39075	5.18144	4.87328	5.2841	4.22541	4.23204	4.07304	4.17455	3.9621	3.91933	4.32377	4.57796	4.52744	4.96837	4.90988	4.99773
1500009L16Rik	5.45204	5.53496	5.42921	5.93092	5.75298	5.8525	6.13445	6.22225	6.13327	5.41161	5.4736	5.05438	5.51402	5.18927	5.41773	5.5341	5.81045	5.62433	6.2085	6.07431	6.10697
Nuak1	3.24454	3.35712	3.4954	2.48851	2.24603	2.02079	2.67673	2.2275	2.4312	3.39378	3.26294	3.19026	3.12142	3.14535	3.07068	1.95408	2.33502	2.21908	3.38527	3.35595	3.50571
4930463O16Rik	-3.3945	-4.27078	-4.89834	-4.96818	-4.51685	-3.33035	-3.20591	-5.11057	-3.06493	-4.22827	-6.5069	-4.98134	-3.22633	-4.05152	-4.54256	-4.23574	-6.55068	-6.78374	-3.16792	-5.11572	-2.97591
Ckap4	5.67069	5.89789	5.84453	5.11707	4.85253	4.83364	5.08198	4.71248	4.95929	6.26057	6.25901	6.04311	6.06241	5.83744	5.95549	5.03339	5.18868	5.01918	6.49919	6.32808	6.4383
Platr7	3.19547	3.49343	3.44595	3.71481	3.2447	3.48751	3.77752	3.33652	3.66571	3.30933	3.24966	3.25866	3.42233	3.2166	3.18944	3.01354	3.24211	3.14256	3.57599	3.42731	3.47905
Tcp11l2	1.7256	2.24334	1.93032	2.65874	2.42097	2.40744	2.87992	2.6955	3.02959	1.73057	1.62753	1.50516	1.93018	1.57992	1.71672	1.52296	2.13232	2.08354	2.40331	2.32998	2.25466
Polr3b	6.8113	7.09346	7.03301	6.97836	6.75613	6.66311	6.71398	6.3551	6.73414	6.96538	6.98383	6.8708	6.96199	6.77173	6.76225	6.57127	6.91731	6.69541	6.86412	6.83203	6.83247
Rfx4	1.6499	1.94257	1.63044	2.12281	2.16404	1.84322	1.89778	1.67864	2.08618	1.53195	1.82849	1.20849	1.56375	1.59645	1.51489	1.219	1.49917	1.41102	2.23373	2.35188	2.31621
Ric8b	5.24092	5.38707	5.38513	5.15464	4.82701	4.85453	4.44182	4.19823	4.44022	5.50271	5.4411	5.3868	5.5459	5.31886	5.26125	4.83304	5.19037	5.01514	5.42759	5.32687	5.45531
Fhl4	0.00543259	-0.402884	-0.417217	0.317218	-0.299616	-0.767412	0.8552	0.670794	0.304309	1.05713	0.504328	0.764616	1.0216	-0.229518	-0.123018	0.857771	1.01157	1.16463	1.41156	1.44397	1.65742
Tmem263	4.2243	4.53979	4.42883	4.04211	3.78419	3.75615	4.66872	4.42199	4.49935	5.12972	5.11103	4.86572	4.71814	4.38965	4.59033	4.26354	4.61486	4.19854	5.57262	5.26546	5.54659
Mterf2	2.49357	2.7845	2.81819	2.7113	2.55569	2.48402	2.79928	2.72864	2.71993	3.01013	2.98696	2.57581	2.78614	2.51834	2.56388	2.65561	2.81346	2.64462	3.22595	2.91953	2.98883
Cry1	5.41679	5.61278	5.5811	4.96206	4.78373	4.64433	4.55257	4.37607	4.50645	5.73376	5.73061	5.56073	5.54736	5.25519	5.33549	4.53008	4.93163	4.58422	5.71944	5.48821	5.66171
Btbd11	4.2308	4.58409	4.37701	4.85571	4.69796	4.49157	4.51624	4.20549	4.62949	4.3989	4.43488	4.27997	4.40222	4.18347	4.07436	4.33466	4.50393	4.4636	4.55193	4.42408	4.44654
Pwp1	7.25645	7.52079	7.36463	7.33188	7.05576	7.01324	6.72107	6.49981	6.70227	7.49564	7.50424	7.2785	7.42483	7.13291	7.26761	6.91627	7.1993	6.96519	7.12304	7.03201	7.10999
Prdm4	5.91964	6.15863	6.05075	5.80413	5.63822	5.55257	5.77774	5.39425	5.69818	6.17836	6.20799	6.07598	6.10434	5.94949	5.88978	5.54398	5.88786	5.66928	6.03197	6.05608	6.01407
Ascl4	-2.17211	-1.10086	-1.27385	-1.06129	-2.44646	-1.17507	-0.430618	-1.0231	-0.596776	-1.69222	-1.64892	-1.52191	-2.14832	-1.18645	-1.50693	-0.893349	-0.321858	-0.950847	-0.0881964	-0.919327	-0.369249
Rtcb	7.80892	8.01953	7.9147	7.85459	7.62238	7.67112	7.16754	7.13076	7.13842	8.06273	8.11292	7.85267	7.95931	7.79459	7.87545	7.50975	7.74402	7.54641	7.85059	7.75701	7.80999
Bpifc	-3.3945	-2.68582	-3.67595	-1.50875	-2.44646	-2.14592	-1.77707	-1.41013	-2.21693	-3.38028	-4.92194	-3.39638	-3.22633	-3.39944	-4.54256	-2.79517	-3.09124	-3.97638	-3.16792	-3.89333	-3.62798
Fbxo7	4.42213	4.64629	4.5604	4.28999	3.96132	4.01031	3.63765	3.29287	3.23398	4.82212	4.88488	4.5942	4.57457	4.42016	4.47592	3.91763	4.21668	3.9552	4.60806	4.60366	4.52539
Syn3	1.05763	1.45714	1.06359	0.45808	0.661071	0.971772	0.957835	0.129749	0.605613	1.42134	1.74577	1.08475	0.743301	1.16903	0.949296	1.00675	1.04178	1.01716	1.30928	1.28231	1.04848
Timp3	3.72675	4.04844	4.09507	4.7828	4.42508	4.38202	4.24783	3.98483	4.45392	3.70128	3.60814	3.47125	3.9041	3.7289	3.58363	3.86755	4.19332	3.90014	3.98275	3.81993	3.96447
1810014B01Rik	2.23324	2.47069	2.42659	2.10863	1.9393	1.82125	1.91063	1.88718	2.08618	2.85707	2.88756	2.56556	2.43347	2.0689	2.3474	1.90819	2.60667	1.9611	2.60387	2.16659	2.56748
Hsp90b1	9.49553	9.73107	9.62021	9.41855	9.18292	9.19675	9.41436	9.28083	9.42467	9.90038	9.95607	9.70886	9.62861	9.33652	9.51023	8.97573	9.33461	9.10341	10.3333	10.2631	10.2752
Ttc41	-0.542055	0.606964	0.284878	0.864706	0.216508	0.329161	1.53244	1.09498	1.84517	0.949646	0.992946	0.488981	0.474114	-0.117407	0.335187	0.519147	0.706712	0.634116	1.76066	1.69592	1.89109
Nt5dc3	4.27871	4.69096	4.58883	5.07119	4.77915	4.68037	4.64968	4.33776	4.69663	4.30077	4.2588	4.12806	4.71684	4.57836	4.52084	4.52629	4.70848	4.61768	4.44746	4.37412	4.45872
Stab2	-0.224573	-1.03812	-1.1979	0.795581	0.783277	0.198905	3.31886	3.1813	3.51502	-0.619463	-1.14935	-0.838381	-0.78154	-0.75035	-1.57908	0.796108	1.02675	0.54718	1.57722	1.53293	1.73959
1700113H08Rik	-6.56442	-6.59271	-6.48331	-4.23122	-5.25381	-5.20482	-2.65842	-3.04018	-2.01762	-6.5502	-6.5069	-6.5663	-6.39625	-6.85887	-6.86449	-3.87317	-4.22875	-3.32431	-3.82	-4.37876	-3.62798
Ascl1	-1.52003	-0.710065	-0.755386	-0.487058	-0.772686	-1.29793	-0.756604	-1.50176	-1.76236	-1.12394	-1.29745	-1.52191	-2.30879	-1.36702	-1.82009	-1.31518	-1.42139	-3.0833	-1.49807	-1.41528	-1.91178
Pah	-4.97946	-6.59271	-4.89834	-1.50875	-1.28419	-2.70232	0.273558	0.0988878	0.664809	-6.5502	-4.92194	-6.5663	-6.39625	-4.53695	-4.05713	-1.61683	-1.6927	-2.02885	-1.58296	-1.74649	-1.30606
Igf1	-2.47696	-2.06915	-1.35402	-3.74579	-3.13834	-2.70232	-3.73643	-7.43249	-4.16446	-2.46274	-1.98334	-3.10687	-1.64136	-2.61095	-2.34092	-3.58366	-3.74332	-4.46181	-2.72046	-3.24125	-4.85038
Tyms-ps	3.25416	3.44758	3.31273	3.3879	3.2367	3.29636	3.15029	2.84247	3.10633	3.468	3.30848	3.24908	3.31971	3.07038	3.00125	3.13058	3.32431	3.10348	3.42113	3.43246	3.39913
Pmch	-2.86398	-2.34478	-1.83945	-2.64626	-3.66885	-2.39746	-2.04837	-1.94064	-2.21693	-1.90634	-3.04747	-2.86586	-2.30879	-3.15843	-3.16405	-3.34266	-2.30275	-3.61381	-1.49807	-2.30837	-2.18741
Parpbp	4.1913	4.52038	4.38165	4.14643	4.01843	3.93217	4.49293	4.15575	4.41135	4.65376	4.74872	4.37107	4.29462	4.20654	4.11922	3.90308	4.30341	3.99844	4.67357	4.78966	4.64748
Nup37	6.16965	6.25728	6.1408	5.9814	5.64479	5.72715	5.43433	5.28454	5.4288	6.4208	6.38431	6.22344	6.19457	5.90288	6.06385	5.58193	5.92074	5.65791	6.10884	5.9479	6.07567
Ccdc53	4.37736	4.5462	4.46287	4.40613	4.22664	4.34913	4.2453	4.24037	4.2297	4.63033	4.7056	4.43581	4.44217	4.32786	4.38047	4.30286	4.52547	4.28033	4.92483	4.86679	4.84717
Dram1	0.330395	0.567163	0.482478	0.881481	0.70812	0.628073	0.459971	0.527508	0.69352	0.589351	0.411964	0.147944	0.783659	0.300997	0.936415	1.25611	1.30107	1.17627	1.367	0.815013	0.965541
Gnptab	5.37332	5.82224	5.77732	5.60452	5.28567	5.08789	4.87951	4.47252	4.91121	5.89869	5.84432	5.76713	5.76708	5.62871	5.51841	5.36815	5.66212	5.45437	5.72607	5.69351	5.63041
Sycp3	4.98873	5.14496	4.99597	5.05002	4.8181	4.8875	4.60194	4.51551	4.62017	5.05482	5.15443	4.78187	4.99982	4.52213	4.77802	4.34331	4.77069	4.45048	4.77725	4.59221	4.55972
Chpt1	3.18879	3.43658	3.39168	3.46227	3.03313	3.15127	2.7784	2.70578	2.7578	3.40254	3.43121	3.12195	3.31283	3.11984	3.10849	2.96112	3.09858	2.99926	3.34562	3.08885	3.22466
Mybpc1	1.42993	1.69731	1.44151	1.5606	1.3461	1.69806	1.13257	1.04729	1.19309	1.76721	1.66803	1.40524	1.63166	0.980329	1.09552	1.219	1.42087	1.44988	1.26139	1.00667	0.895578
Spic	2.1938	2.42131	2.17847	-0.0774134	-1.28419	-0.522993	0.625031	0.492319	0.411888	2.68581	2.58321	2.34958	1.89377	1.72984	1.79729	-0.567362	-0.246896	-0.244578	1.74333	1.11309	0.822049
Gm4925	-0.260642	-0.811349	-0.506026	-0.0774134	0.0800885	-0.560961	-0.430618	-0.51363	-0.1774	-0.107257	0.0322593	-0.733411	0.0466932	-0.383141	-0.421542	-0.384884	-0.442152	-0.675212	-0.398537	-0.4339	-0.0602991
Arl1	5.86053	6.09094	5.95938	6.03158	5.65833	5.68266	5.32397	4.97822	5.22325	6.09343	6.08111	5.91676	6.00809	5.75561	5.74815	5.42578	5.66212	5.4979	5.87274	5.7095	5.77442
Utp20	8.07644	8.3687	8.27289	8.70465	8.50805	8.37383	8.30573	7.8211	8.23669	8.20787	8.26845	8.03692	8.23373	8.14863	8.11579	8.27032	8.61843	8.45321	8.30463	8.23995	8.23039
Slc5a8	-1.43514	-0.710065	-1.1979	1.0689	1.04997	0.757115	1.36511	1.32573	1.74586	-1.69222	-1.98334	-1.81141	-1.11085	-1.81448	-1.19206	1.16148	1.08595	0.355815	0.406068	0.63023	0.507176
Ano4	-3.3945	-3.13328	-2.39584	-1.90929	-2.59085	-1.9318	-0.306438	-1.16571	-0.781991	-3.09077	-2.25897	-2.31837	-2.69581	-3.68895	-4.05713	-1.75769	-2.46321	-1.73934	-1.01265	-0.867796	-0.943485
Gas2l3	6.85935	6.85011	6.80887	6.83877	6.79388	6.88518	6.83648	6.98858	7.01394	7.18038	7.32866	6.9613	6.8429	6.79811	6.6565	6.66825	6.85726	6.62579	6.95019	7.01881	7.02933
Nr1h4	-2.17211	-1.73473	-1.95974	-1.06129	-1.48122	-1.29793	0.0594333	-0.399071	0.0616071	-2.46274	-1.75201	-3.10687	-1.26697	-2.10399	-2.0065	-1.68554	-0.878251	-1.73934	-1.01265	-0.818043	-1.91178
Slc17a8	0.229993	0.175476	-0.00757261	0.565794	0.812277	0.243643	0.312818	0.722324	0.69352	0.415584	0.387918	0.467122	0.371934	0.152353	0.00587958	0.305632	0.504606	0.435432	0.532516	0.438865	0.803066
Scyl2	4.84231	5.18331	5.08702	5.24573	5.0312	4.87955	5.19464	4.74337	5.14939	5.18916	5.21974	5.05163	5.14823	4.85408	4.8579	4.80043	5.14499	5.00294	5.39189	5.27193	5.28619
1500026H17Rik	-0.12148	0.0655032	-0.254487	0.18832	-0.238862	-0.189867	0.715701	0.515874	1.32739	-0.400453	0.0629561	0.0919104	-0.41897	-0.35108	-0.0443062	-0.600152	0.294814	-0.213881	0.790497	0.750525	0.822049
Actr6	4.57449	4.68748	4.60482	4.3857	4.09418	4.20811	3.99828	3.93328	3.94779	4.86818	4.8545	4.66071	4.43585	4.37055	4.35408	3.88246	4.20671	3.84835	4.64702	4.53832	4.64881
Uhrf1bp1l	5.63678	5.8994	5.84509	5.56612	5.41596	5.34047	5.46243	4.96705	5.4389	5.8695	5.92381	5.68725	5.78893	5.64421	5.60947	5.14209	5.53911	5.21873	5.89105	5.66755	5.75356
Anks1b	-1.20687	-1.30731	-0.755386	0.105065	0.280166	-0.380389	2.08517	1.97052	2.09696	-1.596	-1.75201	-1.35685	-1.75239	-1.57347	-1.37263	0.0337198	0.833028	0.510884	2.06264	1.93956	1.9698
Apaf1	5.40532	5.69875	5.63271	7.86622	7.5798	7.46458	7.94193	7.57703	7.99446	4.82864	4.86651	4.58915	6.04902	5.80357	5.79618	7.59347	7.93056	7.73535	6.84216	6.70273	6.79993
Ikbip	4.20293	4.53722	4.33767	6.07188	5.83166	5.7472	5.80897	5.67194	5.96501	3.44274	3.51685	3.35703	4.54112	4.20519	4.34679	5.29981	5.64869	5.27459	4.99149	4.89969	4.95966
Slc25a3	9.16544	9.3266	9.24262	9.4057	9.11144	9.22544	8.86681	8.8403	8.88171	9.32024	9.36575	9.10106	9.30692	9.04098	9.14781	8.99194	9.20105	9.03751	9.31523	9.17614	9.25741
Tmpo	7.96994	8.19177	8.0622	7.85273	7.55348	7.54331	7.32839	7.01775	7.26786	8.31481	8.26876	8.15848	8.16784	7.92857	7.98604	7.51395	7.87867	7.61894	7.99601	7.84952	7.87336
Rmst	-6.56442	-3.78535	-6.48331	-4.23122	-6.83877	-4.46785	-4.099	-4.26257	-6.97182	-4.96524	-6.5069	-6.5663	-4.81129	-6.85887	-4.54256	-5.45813	-6.55068	-5.19877	-6.62736	-5.11572	-3.62798
Gm20757	-4.24249	-6.59271	-6.48331	-6.55315	-6.83877	-6.78978	-6.90635	-7.43249	-6.97182	-4.22827	-6.5069	-6.5663	-6.39625	-6.85887	-4.54256	-4.72117	-6.55068	-4.46181	-3.82	-5.11572	-6.43534
Nedd1	4.50368	4.78504	4.71084	4.68585	4.37858	4.35806	4.6847	4.44057	4.8772	4.95014	5.05104	4.83831	4.77179	4.43287	4.52515	4.52248	4.86454	4.40671	5.08732	5.01055	5.03989
Cdk17	4.61237	4.97667	4.92768	4.18916	3.90353	3.64172	4.40369	3.81958	4.28852	5.14894	5.2223	5.06351	4.9081	4.67202	4.72376	3.91908	4.31119	4.02924	5.31112	5.0157	5.20716
Elk3	2.39847	2.72244	2.59618	2.79337	2.45355	2.48867	3.12569	2.80472	3.02112	2.87397	2.95867	2.72602	2.57816	2.23652	1.91359	2.16392	2.40061	2.00743	3.46936	3.59279	3.65874
Gm17745	-1.80954	-0.864788	-1.83945	-1.19559	-0.609956	-1.36351	-0.883983	-1.41013	-1.68641	-0.768841	-0.778979	-1.52191	-1.1868	-0.976231	-1.3099	-2.18511	-2.30275	-1.57428	-0.437531	-1.84271	-1.30606
Lta4h	6.2922	6.54156	6.45829	6.55652	6.30317	6.34737	6.00598	5.85103	5.98365	6.60034	6.61641	6.47895	6.54351	6.24458	6.34664	6.24274	6.49218	6.2751	6.66597	6.56859	6.57432
Hal	2.33342	2.57471	2.33368	2.36869	2.00985	2.18463	1.25856	1.57032	1.51602	2.45261	2.56188	2.26342	2.19246	2.15515	2.17169	1.78027	1.96896	1.42083	1.76925	1.82679	1.40387
Amdhd1	-1.35497	-0.615428	-1.62533	-0.771787	-1.34692	-1.50438	-1.95215	-2.3881	-2.21693	-0.667557	-1.08063	-1.14004	-0.904397	-1.81448	-1.0316	-2.0889	-1.50628	-1.73934	-0.845996	-1.27442	-1.00907
Ccdc38	0.281067	0.462574	0.362184	1.03931	0.321097	0.694036	1.13257	0.857525	1.25219	0.344618	0.569916	0.175166	0.317995	-0.289019	-0.0700693	0.233029	0.391838	0.271546	1.16055	0.906644	1.41641
Snrpf	4.76144	4.92644	4.92237	4.82677	4.64554	4.83273	4.32547	4.13594	4.27433	4.92705	4.48957	4.70575	4.87463	4.60209	4.58001	4.46618	4.57796	4.54886	4.77406	4.43823	4.62198
4933408J17Rik	-3.75707	-4.27078	-1.72842	-3.09372	-2.75131	-3.61985	-3.44692	-2.4783	-4.16446	-2.30227	-3.04747	-2.04274	-2.14832	-3.15843	-2.77702	-2.65078	-3.09124	-2.53581	-3.82	-2.7938	-3.26541
Ntn4	-1.61023	-1.83782	-0.600663	1.39522	0.882324	1.36504	1.74111	1.60368	1.68996	-1.90634	-1.86304	-3.39638	-1.0387	-0.836506	-0.755961	1.28333	1.17042	1.24417	1.05212	0.354596	0.530446
Gm8580	6.74207	6.84777	6.77688	6.91789	6.63227	6.77306	6.41035	6.44182	6.47255	6.83148	6.85381	6.66567	6.87156	6.63486	6.67576	6.57999	6.70921	6.56844	6.8929	6.78828	6.84558
Gm15915	0.469	0.252782	0.656245	-0.28636	-0.64895	-0.103279	0.54486	-0.443809	-0.342459	0.29529	0.363465	0.201883	0.0466932	-0.144629	0.168938	-0.703246	-0.668033	-1.49833	0.773524	0.556701	0.306128
Usp44	4.71577	4.8896	4.7782	5.94695	5.67125	5.58933	6.16192	5.82681	6.24781	4.7427	4.69093	4.55847	4.85108	4.65732	4.66055	5.56447	5.82518	5.66257	5.76093	5.69939	5.70581
Metap2	8.54529	8.72007	8.64642	8.60424	8.46269	8.47096	8.05243	7.97162	8.04129	8.6538	8.65246	8.54626	8.70355	8.36803	8.47296	8.16898	8.49751	8.28835	8.50526	8.4174	8.40578
Vezt	3.41714	3.78992	3.55149	4.15507	3.8608	3.95421	4.22358	3.91568	4.21863	3.67501	3.63137	3.41812	3.55066	3.30478	3.31418	3.40088	3.66243	3.53254	4.11158	4.02468	4.07146
Fgd6	3.10269	3.57094	3.31273	3.79004	3.68381	3.41112	4.0802	3.64098	4.11896	3.52795	3.51685	3.35405	3.35362	3.14815	3.25056	3.43769	3.83842	3.66024	3.9529	3.96554	4.03329
Nr2c1	2.79971	3.02384	3.17669	2.98018	2.59377	2.57873	2.55103	2.42082	2.7544	3.34006	3.21249	3.14966	2.91436	2.62293	2.52568	2.45476	2.89434	2.75736	3.3019	3.21967	3.22466
Ndufa12	6.19026	6.24984	6.14673	6.42216	6.14297	6.3005	6.15586	6.16428	6.26912	6.3785	6.31905	6.07552	6.26886	5.93168	6.02064	5.92215	6.23825	6.03824	6.47839	6.35307	6.33512
Tmcc3	0.935423	1.27148	0.967905	1.08348	0.692607	0.661431	1.23831	1.03918	1.29028	1.61471	1.96478	1.64802	1.11945	1.12412	1.28017	1.18091	1.21087	1.24417	2.60387	2.68948	2.62806
Cep83os	-1.70644	-1.83782	-2.39584	-1.90929	-2.31521	-2.26622	-1.02371	-1.0231	-1.47996	-2.64331	-2.11458	-2.17398	-4.07432	-3.68895	-2.77702	-2.39924	-3.74332	-1.73934	-1.76937	-1.9458	-2.18741
Cep83	5.42106	5.6334	5.48788	5.20965	4.89297	4.8919	4.72891	4.41417	4.70898	5.82891	5.86188	5.60956	5.65801	5.46952	5.51625	4.92233	5.25386	5.00294	5.76738	5.66427	5.57414
Plxnc1	0.378091	0.484107	0.676565	0.666022	0.380394	0.523103	1.36511	0.368406	0.964822	0.483223	0.692773	0.399483	0.398166	0.300997	0.0780294	0.0549363	0.269503	0.0364422	1.43334	1.61673	1.36556
Gm29684	-6.56442	-6.59271	-6.48331	-2.85271	-6.83877	-4.46785	-3.44692	-5.84753	-4.64989	-4.96524	-6.5069	-6.5663	-6.39625	-6.85887	-5.27952	-4.72117	-4.96571	-5.19877	-5.04239	-6.70069	-6.43534
Cradd	3.37369	3.45578	3.27658	2.92865	2.58539	2.85227	3.16645	2.94146	3.05471	3.44839	3.44875	3.39515	3.44767	3.30226	3.20564	3.07195	3.23232	3.19783	3.79366	3.83362	3.61587
2310039L15Rik	2.48815	2.80604	2.6434	2.85836	2.52536	2.57435	3.23192	3.15716	3.46594	3.06635	3.07994	2.70749	2.74586	2.47428	2.49965	2.35137	2.89847	2.66953	3.50064	3.52211	3.52611
Socs2	6.17261	6.34117	6.34463	5.14686	4.91068	4.90588	4.95745	4.64532	4.76839	6.69965	6.75974	6.58614	6.31089	6.14973	6.25332	5.03339	5.44686	4.99967	6.44929	6.03084	6.37503
5730420D15Rik	-2.47696	-2.68582	-2.23538	-4.96818	-2.75131	-3.33035	-2.15146	-2.90893	-4.16446	-2.15788	-2.60001	-1.70832	-2.69581	-4.05152	-2.61656	-3.87317	-3.09124	-2.13988	-1.49807	-1.84271	-1.79148
Mrpl42	6.81075	6.97679	6.80973	6.96735	6.63607	6.71342	6.24673	6.27713	6.33239	7.01954	6.99631	6.80534	6.91564	6.63686	6.67479	6.57449	6.82694	6.65726	6.81157	6.83447	6.61944
Ube2n	7.7852	8.04612	7.90397	7.8466	7.55709	7.55014	7.14171	6.91796	7.08896	7.96937	7.91023	7.79118	7.87893	7.59034	7.63156	7.31425	7.63861	7.38188	7.64374	7.58334	7.53216
Nudt4	7.51147	7.77067	7.64509	7.01422	6.80519	6.74026	6.25084	5.95996	6.0748	7.82056	7.82213	7.61927	7.50339	7.28315	7.37608	6.4906	6.84338	6.57971	7.35216	7.27722	7.25346
Mir3058	-6.56442	-3.42278	-4.16138	-3.74579	-6.83877	-3.98242	-5.32139	-5.11057	-6.97182	-2.15788	-3.69954	-4.98134	-4.81129	-3.15843	-3.69456	-4.23574	-4.22875	-5.19877	-2.92692	-4.37876	-2.97591
Eea1	4.27871	4.57283	4.53559	3.93971	3.82745	3.71305	4.28779	3.65563	4.14258	4.67681	4.80201	4.51917	4.50386	4.29024	4.29979	3.69753	4.08685	3.81525	5.10184	5.00969	4.9767
4930459C07Rik	-6.56442	-4.27078	-6.48331	-4.23122	-4.03142	-5.20482	-3.73643	-3.97306	-3.51238	-6.5502	-6.5069	-6.5663	-6.39625	-4.05152	-6.86449	-4.72117	-6.55068	-3.32431	-6.62736	-4.37876	-4.85038
Btg1	5.58818	5.87107	5.70559	6.86008	6.58	6.62398	6.27185	6.13249	6.47281	4.18197	4.26046	4.01018	5.59633	5.3935	5.46615	5.68334	5.92176	5.6067	5.47692	5.13655	5.41289
4930556N09Rik	-6.56442	-6.59271	-6.48331	-4.96818	-4.03142	-6.78978	-6.90635	-7.43249	-6.97182	-6.5502	-6.5069	-6.5663	-6.39625	-6.85887	-6.86449	-7.0431	-6.55068	-6.78374	-5.04239	-6.70069	-6.43534
Dcn	-1.92057	-1.46343	-1.1979	-1.79826	-4.03142	-2.70232	-3.44692	-3.73205	-3.80189	-2.02664	-1.64892	-1.81141	-1.87269	-1.30429	-2.0065	-2.79517	-2.64379	-2.02885	-3.45743	-3.00025	-3.62798
Lum	-4.97946	-6.59271	-6.48331	-4.96818	-5.25381	-6.78978	-6.90635	-5.11057	-6.97182	-4.96524	-4.92194	-6.5663	-4.81129	-5.27391	-6.86449	-5.45813	-4.96571	-6.78374	-6.62736	-5.11572	-6.43534
Epyc	-4.97946	-3.78535	-4.16138	-2.02958	-1.98079	-1.83558	-2.15146	-2.78864	-1.68641	-4.22827	-6.5069	-6.5663	-3.5889	-4.53695	-5.27952	-3.34266	-2.46321	-6.78374	-5.04239	-5.11572	-6.43534
Gm10754	-6.56442	-6.59271	-6.48331	-2.02958	-2.93188	-1.58033	-3.20591	-3.34503	-2.21693	-6.5502	-4.92194	-6.5663	-6.39625	-6.85887	-5.27952	-2.39924	-3.09124	-2.53581	-4.30543	-6.70069	-6.43534
Ccer1	-4.97946	-6.59271	-4.16138	-4.23122	-6.83877	-3.33035	-4.099	-7.43249	-3.51238	-4.96524	-4.92194	-6.5663	-6.39625	-6.85887	-6.86449	-5.45813	-6.55068	-5.19877	-6.62736	-6.70069	-6.43534
4930525C09Rik	-6.56442	-6.59271	-6.48331	-6.55315	-6.83877	-6.78978	-6.90635	-7.43249	-4.16446	-6.5502	-6.5069	-6.5663	-6.39625	-6.85887	-5.27952	-5.45813	-6.55068	-6.78374	-6.62736	-6.70069	-4.85038
Atp2b1	5.92517	6.26235	6.17021	5.60135	5.467	5.36788	5.48247	5.01123	5.30111	6.33187	6.41401	6.11954	6.11476	5.99775	6.0309	5.32295	5.66273	5.43815	6.41036	6.27211	6.32351
Poc1b	3.67756	3.94159	3.82844	3.5462	3.3349	3.31744	2.98695	2.68255	3.08753	4.07094	3.98596	3.91247	3.82171	3.5768	3.81587	3.42145	3.61046	3.2092	3.93011	3.67109	3.87186
Galnt4	0.512393	1.19519	0.9843	0.565794	0.321097	-0.250621	0.477353	0.0988878	0.89237	1.92147	1.74577	1.54744	1.3653	1.4219	1.0484	0.845647	1.18403	0.838315	1.64411	1.11309	1.48947
Dusp6	5.31094	5.5285	5.28115	5.33217	5.14813	5.07866	5.12535	4.89534	5.07565	5.7063	5.75549	5.51884	5.42831	5.06853	5.03827	5.67864	5.96083	5.75227	6.02257	5.88592	5.98383
Gm18409	-6.56442	-6.59271	-6.48331	-4.96818	-6.83877	-6.78978	-5.32139	-5.11057	-6.97182	-6.5502	-6.5069	-6.5663	-6.39625	-6.85887	-6.86449	-7.0431	-6.55068	-6.78374	-6.62736	-6.70069	-6.43534
Csl	3.08483	3.16051	2.94086	3.30016	2.97981	3.06976	2.79928	2.59679	2.663	3.17942	3.26624	2.9155	3.12535	2.91426	3.15927	2.85626	3.06954	2.96613	3.28104	3.12109	2.95912
Kitl	3.47038	3.85953	3.59751	4.57291	4.21447	4.08136	3.37558	3.10181	3.52504	3.19967	3.14236	2.91146	3.37359	3.26912	3.03185	3.1797	3.5876	3.35454	3.1292	3.04246	2.9804
Tmtc3	6.01183	6.43744	6.25753	7.71342	7.44221	7.22625	7.74756	7.25439	7.8514	5.92427	6.02862	5.82252	6.42253	6.26444	6.20781	7.0704	7.49534	7.19471	6.81027	6.60124	6.77792
Cep290	4.30208	4.55386	4.48464	4.78392	4.65558	4.36187	5.41755	4.85666	5.37109	4.87554	5.10643	4.75168	4.50084	4.40733	4.44101	4.49558	4.99477	4.72356	5.23412	5.22598	5.12833
4930430F08Rik	3.48406	3.80497	3.63434	3.59279	3.43619	3.37387	3.60243	3.38689	3.62903	4.02628	3.96172	3.78132	3.45394	3.19233	3.50074	3.42145	3.54867	3.23446	4.02459	3.70552	3.94079
Mgat4c	1.32432	1.59217	1.3559	0.666022	0.738654	0.429389	-0.164884	-0.399071	-0.371903	1.08642	1.05534	0.800021	0.934667	0.763178	0.712944	-0.172731	0.0492366	-0.308003	-0.0574996	-0.634597	-0.602449
Nts	-4.97946	-6.59271	-4.89834	-4.96818	-4.51685	-4.46785	-4.099	-4.62514	-3.51238	-4.96524	-6.5069	-6.5663	-4.07432	-5.27391	-6.86449	-5.45813	-6.55068	-6.78374	-2.53989	-6.70069	-4.85038
Rassf9	-0.498334	-0.288928	-0.755386	-2.16083	-1.48122	-1.74539	-2.04837	-2.3881	-2.11383	0.74442	0.89398	0.613608	-0.56336	-0.483835	-0.421542	-0.934571	-0.360852	-0.901094	0.807273	0.861556	0.332846
Alx1	-2.47696	-1.54831	-1.83945	-2.64626	-2.31521	-3.33035	-3.73643	-2.14709	-2.5795	-1.42092	-1.37762	-1.70832	-2.48936	-1.50132	-2.1096	-3.87317	-3.38075	-3.61381	-2.92692	-3.00025	-1.68045
Lrriq1	-0.498334	-0.325922	-0.417217	0.215037	-0.0185958	-0.314046	1.09927	0.781825	1.45864	-0.360376	-0.89219	-0.376477	-0.129464	-0.792785	-0.842117	-0.222917	0.294814	-0.183824	0.872491	0.766919	0.598084
Slc6a15	4.15753	4.46596	4.38783	3.09611	2.85645	2.78954	2.10208	1.88266	1.92603	4.46452	4.56523	4.28935	4.22855	4.09168	4.09624	2.65561	2.85234	2.65713	3.54382	3.51969	3.63478
Tmtc2	-0.949713	-0.402884	-0.868596	0.241269	-0.0185958	-0.250621	-1.29164	-1.81778	-0.822069	-0.441676	-0.52962	-0.416554	-0.66833	-1.24416	-0.842117	-0.32885	-0.210826	-0.374346	0.0591453	0.0937294	0.222873
Gm15663	-3.3945	-5.00775	-4.16138	-4.23122	-5.25381	-4.46785	-2.81889	-3.97306	-6.97182	-4.22827	-1.98334	-4.24437	-3.5889	-3.39944	-4.05713	-4.23574	-3.38075	-5.19877	-2.53989	-4.37876	-3.26541
Mettl25	3.72213	3.9781	3.63174	3.45388	3.533	3.54449	3.36394	3.11921	3.28203	4.11957	4.08275	3.81632	3.70046	3.45741	3.72329	2.98619	3.48412	3.18349	3.64527	3.48295	3.56325
Ccdc59	5.25216	5.40694	5.24078	4.88928	4.76067	4.75952	4.45724	4.43131	4.44234	5.56191	5.56891	5.28896	5.26775	5.02186	5.1857	4.58581	4.83465	4.61233	5.26936	5.16621	5.12069
Ppfia2	-4.24249	-4.27078	-4.89834	-3.09372	-4.03142	-3.33035	-2.04837	-2.78864	-3.80189	-2.64331	-4.18497	-6.5663	-6.39625	-5.27391	-5.27952	-3.13621	-4.22875	-3.61381	-2.53989	-3.24125	-2.7349
Acss3	-3.75707	-2.06915	-3.31338	-2.85271	-3.66885	-2.70232	-2.51403	-2.14709	-2.11383	-2.64331	-3.04747	-2.31837	-2.30879	-4.05152	-3.16405	-3.87317	-2.64379	-2.53581	-3.16792	-1.84271	-2.52845
Lin7a	-4.24249	-6.59271	-3.31338	-2.64626	-3.37934	-5.20482	-2.65842	-3.18457	-3.51238	-4.96524	-4.92194	-4.98134	-6.39625	-4.05152	-3.69456	-3.13621	-3.74332	-3.32431	-2.53989	-1.41528	-3.26541
Myf5	-2.47696	-2.89227	-1.83945	-2.02958	-1.11085	-1.17507	-2.81889	-3.04018	-1.92742	-4.96524	-4.92194	-6.5663	-3.22633	-2.61095	-1.82009	-1.61683	-1.90682	-1.92576	-1.87247	-2.61322	-2.34788
Myf6	-6.56442	-6.59271	-4.89834	-6.55315	-5.25381	-6.78978	-6.90635	-7.43249	-5.38685	-4.96524	-6.5069	-4.98134	-4.07432	-6.85887	-6.86449	-5.45813	-6.55068	-3.97638	-5.04239	-3.89333	-4.11341
Ptprq	-6.56442	-4.27078	-4.16138	-4.96818	-4.51685	-5.20482	-3.20591	-5.11057	-3.27138	-3.74285	-6.5069	-2.86586	-6.39625	-4.53695	-5.27952	-7.0431	-3.74332	-5.19877	-4.30543	-5.11572	-4.11341
Otogl	-4.97946	-6.59271	-4.89834	-4.23122	-2.75131	-6.78978	-4.099	-5.84753	-4.64989	-6.5502	-6.5069	-4.98134	-4.81129	-5.27391	-5.27952	-5.45813	-6.55068	-3.97638	-6.62736	-3.24125	-6.43534
Ppp1r12a	6.49205	6.79302	6.69146	6.5245	6.36809	6.17113	6.28887	5.80397	6.34743	6.63514	6.67534	6.50566	6.60146	6.39925	6.34116	5.97979	6.36837	6.19301	6.71291	6.71069	6.57362
Pawr	5.41893	5.62797	5.4537	5.06661	4.74007	4.87955	5.09471	4.79241	4.95263	5.86897	5.86569	5.57613	5.52373	5.25259	5.3568	4.7255	4.99284	4.84243	5.86425	5.75284	5.73803
Syt1	-0.731533	0.252782	0.0558528	-0.4034	-0.64895	-0.72369	-0.306438	-0.98955	-0.822069	0.0497126	0.000895108	-0.500212	0.0131407	-0.555094	-0.674661	-0.413739	-0.442152	-0.125525	-0.0574996	0.700193	0.222873
Gm5136	-3.10499	-3.42278	-3.67595	-2.64626	-3.66885	-3.33035	-1.95215	-2.4783	-2.72389	-2.46274	-4.18497	-3.10687	-4.07432	-3.68895	-4.54256	-2.39924	-1.34122	-2.53581	-1.87247	-2.61322	-1.00907
Nav3	-3.10499	-3.78535	-6.48331	-3.09372	-3.13834	-2.70232	-3.73643	-2.78864	-2.72389	-4.96524	-6.5069	-3.39638	-4.07432	-2.95198	-3.40505	-2.65078	-2.85024	-3.61381	-2.92692	-2.61322	-4.85038
E2f7	5.24092	5.5298	5.37662	5.54587	5.27724	5.14207	5.4	4.91872	5.39205	5.34575	5.46428	5.25985	5.77836	5.50553	5.51137	5.22866	5.56534	5.25621	5.62974	5.56346	5.52575
1700020G17Rik	-6.56442	-6.59271	-6.48331	-4.96818	-5.25381	-6.78978	-6.90635	-7.43249	-4.64989	-6.5502	-6.5069	-6.5663	-4.81129	-6.85887	-6.86449	-5.45813	-6.55068	-3.97638	-6.62736	-6.70069	-4.85038
Csrp2	7.18178	7.29632	7.21551	7.20601	6.96142	7.05953	6.19382	6.23006	6.20482	7.32353	7.28701	7.08037	7.20564	6.9516	7.04344	6.64439	6.89084	6.69819	6.82861	6.7278	6.7291
Zdhhc17	3.63156	3.89814	3.80094	3.65509	3.09048	3.34336	3.27231	2.92616	3.19435	4.19211	4.22017	4.00261	3.86467	3.78768	3.79996	3.22953	3.81674	3.57272	3.84534	3.68841	3.68749
Osbpl8	4.70646	5.01601	5.05343	5.07211	4.87332	4.74014	5.13565	4.65132	5.10132	5.02108	5.02789	4.84574	4.75413	4.7782	4.6771	4.46222	4.93566	4.6134	5.34813	5.09657	5.18075
Bbs10	2.00922	2.28074	1.94715	2.15076	1.57485	1.47232	2.81304	2.81662	2.9093	2.80074	2.91727	2.63092	2.1698	1.8588	2.08096	2.23999	2.62674	2.55389	3.15564	2.79717	2.71695
Nap1l1	10.6833	10.9037	10.775	10.7975	10.5045	10.5132	9.75714	9.58467	9.70275	10.9667	11.0016	10.7087	10.813	10.5338	10.6503	10.2939	10.6202	10.3801	10.4367	10.3374	10.3291
Gm5176	5.13385	5.40058	5.30419	4.68466	4.84904	4.80034	3.89697	3.87528	3.84116	5.18493	5.25174	5.17052	5.32869	4.99716	4.94166	4.66297	4.95563	4.65869	4.87697	4.90711	4.90951
Phlda1	4.15411	4.35054	4.23351	5.4661	5.18671	5.31449	6.12345	5.92162	6.24599	4.05805	4.09394	3.90639	4.41833	4.20385	4.18059	5.33547	5.54373	5.28806	6.072	5.79142	6.05426
4933440J02Rik	-4.97946	-5.00775	-4.89834	-6.55315	-5.25381	-5.20482	-5.32139	-7.43249	-6.97182	-6.5502	-6.5069	-4.98134	-6.39625	-4.05152	-6.86449	-7.0431	-4.96571	-4.46181	-5.04239	-5.11572	-4.85038
Gm20758	-6.56442	-5.00775	-4.89834	-3.38322	-4.51685	-2.39746	-3.44692	-4.62514	-3.51238	-3.38028	-6.5069	-6.5663	-6.39625	-5.27391	-6.86449	-5.45813	-4.96571	-3.97638	-3.82	-4.37876	-4.11341
Krr1	7.02464	7.21776	7.16089	6.93632	6.6507	6.66645	6.40752	6.21283	6.35363	7.21477	7.2941	6.96569	7.02305	6.7869	6.91246	6.41518	6.72937	6.43377	6.98586	6.87804	6.89151
Glipr1	-2.3165	-2.20039	-2.57642	-1.50875	-1.55337	-1.6605	-0.639564	-0.924699	-1.04108	-2.30227	-2.25897	-1.14004	-2.30879	-2.21502	-2.1096	-1.42839	-1.59648	-1.49833	-1.4179	-1.49123	-1.57736
Glipr1l1	-4.97946	-6.59271	-6.48331	-3.38322	-6.83877	-3.33035	-6.90635	-3.5256	-4.16446	-4.96524	-4.18497	-4.24437	-4.07432	-6.85887	-6.86449	-7.0431	-3.74332	-4.46181	-6.62736	-4.37876	-3.62798
Glipr1l2	-6.56442	-6.59271	-6.48331	-6.55315	-6.83877	-6.78978	-5.32139	-5.84753	-6.97182	-6.5502	-6.5069	-6.5663	-6.39625	-6.85887	-6.86449	-5.45813	-3.74332	-6.78374	-6.62736	-6.70069	-6.43534
Caps2	1.81496	2.10426	1.95549	3.12809	2.77409	2.67986	2.86018	2.44249	2.91845	1.91332	1.99693	1.74204	2.13903	1.91262	1.81851	2.31226	2.54999	2.20779	2.57477	2.29084	2.66532
Kcnc2	-1.61023	-1.03812	-1.95974	-0.249366	-0.861495	-0.485999	-0.797826	-1.16571	-0.432657	-1.2648	-1.75201	-1.92244	-1.87269	-2.10399	-2.1096	-1.37067	-0.769317	-2.02885	-1.07277	-1.27442	-1.48114
Atxn7l3b	5.59576	5.85928	5.74822	5.56742	5.31446	5.30792	6.25651	6.07864	6.29979	6.15608	6.1551	5.97019	5.79697	5.58536	5.70703	5.39127	5.70818	5.42236	6.45828	6.31351	6.42128
Trhde	-6.56442	-6.59271	-6.48331	-6.55315	-5.25381	-3.61985	-5.32139	-7.43249	-6.97182	-6.5502	-6.5069	-4.98134	-6.39625	-6.85887	-6.86449	-7.0431	-6.55068	-4.46181	-6.62736	-5.11572	-4.85038
Tph2	-0.542055	-0.484184	0.0244886	0.389368	0.12701	0.265503	0.982392	0.902897	1.183	-0.0424056	0.0930133	-0.0905677	0.317995	0.12981	-0.635666	-0.0544111	0.415108	0.135127	0.872491	0.950365	0.840786
Tbc1d15	6.35202	6.63446	6.52355	6.61474	6.33005	6.25854	6.37224	6.10897	6.37733	6.53776	6.54516	6.30772	6.54241	6.18535	6.35695	6.02686	6.40297	6.15639	6.67142	6.58688	6.5371
Rab21	5.03223	5.18002	5.208	6.06225	5.91799	5.80478	5.91841	5.68888	5.99307	4.81776	4.7883	4.66792	5.13854	4.78903	4.96959	5.45799	5.78667	5.5083	5.76039	5.54813	5.66236
Tmem19	5.24976	5.48177	5.30989	6.56822	6.27383	6.22302	6.27961	6.1109	6.31171	4.76778	4.90408	4.608	5.80495	5.57184	5.68506	6.30771	6.6103	6.32495	6.26082	6.05023	6.247
Thap2	2.36927	2.85644	2.51951	3.02617	2.65508	2.39261	2.71753	2.70065	2.77134	2.12576	2.47324	2.24427	2.25839	2.0807	2.26222	2.1492	2.67574	2.50398	2.73239	2.62349	2.56748
[truncated: 18,901 more rows]
