# Supplementary material for: Nucleolar-based Dux repression is essential for embryonic two-cell stage exit
Source: Genes Dev. 2022 Mar 1;36(5-6):331–47. doi: 10.1101/gad.349172.121 (PMC8973846; doi:10.1101/gad.349172.121)
Supplement: Supplemental Material [file supp_gad.349172.121_SupplementalTableS2.xlsx]

## Sheet: Antibodies
	Antibody	Company	Catalog	Dilution IF	Dilution WB	Notes
	GFP	Aves	GFP-1020	1:1000	na
	Oct3/4	Santa Cruz Biotechnology	sc-5279	1:100	na
	Oct3/4-594nm	Santa Cruz Biotechnology	sc-5279 AF594	1:50	na	For 2C-GFP/CD4+ cells gives weaker signal but avoids pos staining from CD4+ beads
	B23	Santa Cruz Biotechnology	sc-56622	1:1000	na
	MERVL gag	Insight Bio	A-2801-100	1:500	1:1000
	Ncl	Abcam	ab22758	1:1000+, 1:100 embryos	1:1000
	Fbl (mouse)	Abcam	ab4566	1:50	na
	Fbl (rabbit)	Abcam	ab154806	1:500	1:1000
	UBF	Santa Cruz Biotechnology	sc-13125	1:300	na
	Zscan4	Abcam	ab4340	na	1:1000
	p53-ser15p	Cell Signaling	#12571	1:50	1:1000
	tot-p53	Cell Signaling	2524S	na	1:1000
	a-tubulin	Sigma	T6074	na	1:1000

## Sheet: Inhibitors
	Inhibitor	Company	Catalog	Duration	Final concentration		Duration	Final concentration
	CX-5461	Insight Biotechnology	HY-13323-5mg	2-8h	1uM		16-24h	0.25uM (*1uM in embryos)
	BMH-21	Generon	A14335-5	2-8h	1uM		16-24h	0.25uM (*1uM in embryos)
	Hexane-6-diol (HDL)	Sigma	240117-50G	2-4h	1% (w/v)		NA	NA
	Etoposide	Cambridge Bioscience	E066-25mg	8h	10uM		16-24h	2uM
	Actinomycin D	Sigma	A1410	8h	0.5ng/mL		NA	NA
	Flavopiridol	Sigma	F3055	8h	0.5uM		NA	NA
	a-amanitin	Sigma	A2273	8h	20ng/mL		NA	NA

## Sheet: Oligos
qRT-PCR Primers	Name	Sequence
	Rpl7-F	AGCGGATTGCCTTGACAGAT
	Rpl7-R	AACTTGAAGGGCCACAGGAA
	H2A-F	acatggcggcggtgctggagta
	H2A-R	cgggatgatgcgcgtcttcttgtt
	Gapdh-F	GTGCAGTGCCAGCCTCGTCC
	Gapdh-R	CAGGCGCCCAATACGGCCAA
	Hprt-F	GCTTGCTGGTGAAAAGGACCTCTCGAAG
	Hprt-R	CCCTGAAGTACTCATTATAGTCAAGGGCAT
	Dux-coding-F	ACTTCTAGCCCCAGCGACTC
	Dux-coding-R	CCATGCTGCCAGGATTTCTA
	MERVL-LTR-F	CTTCCATTCACAGCTGCGACTG
	MERVL-LTR-R	CTAGAACCACTCCTGGTACCAAC
	Zscan4-F	GTCCTGACAGAGGCCTGCC
	Zscan4-R	GAGATGTCTGAAGAGGCAAT
	Dub1-F	GGAGACATGGTGGTTGCTCT
	Dub1-R	CTCTCCCAACTCAGACTGTGC
	Sp110-F	AAGGATCCAGGAACCCCTTA
	Sp110-R	GCATAGGCGATGTTCACCTT
	Tcstv3-F	AGAAAGGGCTGGAACTTGTGACCT
	Tcstv3-R	AAAGCTCTTTGAAGCCATGCCCAG
	Ncl-F	GTACGTGCTCCAGAGTCGTC
	Ncl-R	TTCTTTGCTGGGGTTGTGGT
	Fbl-F	CTGATATTGTCGGCCCGGATG
	Fbl-R	TGCGGTATTTGTGTGGGTGT
	Polr1a-F	GGCCGAAGAGCTCAAGAAGTT
	Polr1a-R	TGAGCGGGAGATCAATGTGG
	Sirt7-F	CATCGTGAACCTGCAGTGGA
	Sirt7-R	CTGCCACCGGTTGTAGACAG
	polr3a_1F	AAATGCCGGAAGAAAAGCACT
	polr3a_1R	AAAGGATTCAAGTTCTCCTGGG
RNA FISH Probes
	Dux	VB6-3223670-VC, type-6; ThermoFisher Scientific
DNA FISH Probes
	Dux1	GCCTCCATTTCACCATCTCTTCCACTCTCT
	Dux2	AACCTGCTCCATCGAAAGTGCACAACCTAC
	Dux3	TCATTTGCTGGCCGTCACCTCAGGACTACT
	Dux4	GATTCCCAGGTGTTCAAGGTCATGCTGTTT
	Dux5	AGAGAACAAGGAAGGCTGGGCTATGTCCAG
	Dux6	GGAGCCTTTGGGGAGATTTTGCTGAGTGTC
	Dux7	GTACCTGTGCCACCTGCCAGTCAATGAATG
	Dux8	GGTGCCTAGGGGCTGTTTGGATTTTCATTT
	Dux9	TGTGCCCGCATGTGTGCACGTGTTTGTGTG
	Dux10	ATTCTTCCCTTCCTTCTGCACTCTGTCACT
	Dux11	GGAGAACTTGTTGCCACAGGAAGAAGCAGG
	Dux12	ATGCGCTCATCTGGCAGAAGGCCTCGCACT
	Dux13	CGCATCCGCGTGTGGTTTCAGAACCGCAGG
	Dux14	TTGGTGGCAGTGGTGTGGCACGGGAATCCC
	Dux15	CCACTCTGCTGGCAGTTGCTGCAGCTTGTG
	Dux16	ATGAAGGTTCGTGGGAGAGCTTTTGGCCAC
	Dux17	TGCTGGATGAAGTCCAAGTAGAAGAGCCTG
	Dux18	GGAAGTACAGGCCTGGATACTTCAAGCCCC
	Dux19	CAGAGGACACACACTCCCTGAGGGCAATGG
	Dux20	GGAGAGGCCAATAGTGACTCCTCAACAACA
	Dux21	ACACCTGATCTGCCTCTCACTTCAGAAGAA
	Dux22	GCTGTTTTGTTCTACCCGGAGAAAGTGCAT
DNA FISH fosmid probes (embryo FISH)
	Cat#	Genomic co-ordinates
Dux fosmid probe	WI1-1484C16	chr10:57682337-57718286
